# Supplementary material for: Ursolic Acid Impairs Cellular Lipid Homeostasis and Lysosomal Membrane Integrity in Breast Carcinoma Cells
Source: Cells. 2022 Dec 16;11(24):4079. doi: 10.3390/cells11244079 (PMC9776894; doi:10.3390/cells11244079)
Supplement: Supplementary file 1 [file cells-11-04079-s001.zip]

Archive with 2 entries (2 files):
- supplementary materials.pdf
- Supplementary_table_S4.xlsx
