# Supplementary material for: Ursolic Acid Impairs Cellular Lipid Homeostasis and Lysosomal Membrane Integrity in Breast Carcinoma Cells
Source: Cells. 2022 Dec 16;11(24):4079. doi: 10.3390/cells11244079 (PMC9776894; doi:10.3390/cells11244079)
Supplement: Supplementary file 1 [file cells-11-04079-s001.zip › Supplementary_table_S4.xlsx]

## Sheet: All experiments
	Lipid	DIF20210112_ctrl.ctrl_no.01	DIF20210112_ctrl.ctrl_no.02	DIF20210112_ctrl.ctrl_no.03	DIF20210112_ctrl.eba_no.07	DIF20210112_ctrl.eba_no.08	DIF20210112_ctrl.eba_no.09	DIF20210112_UA.ctrl_no.04	DIF20210112_UA.ctrl_no.05	DIF20210112_UA.ctrl_no.06	DIF20210204_ctrl.ctrl_no.01	DIF20210204_ctrl.ctrl_no.02	DIF20210204_ctrl.ctrl_no.03	DIF20210204_ctrl.eba_no.04	DIF20210204_ctrl.eba_no.05	DIF20210204_ctrl.eba_no.06	DIF20210204_UA.ctrl_no.07	DIF20210204_UA.ctrl_no.08	DIF20210204_UA.ctrl_no.09	DIF20210209_ctrl.ctrl_no.13	DIF20210209_ctrl.ctrl_no.14	DIF20210209_ctrl.ctrl_no.15	DIF20210209_ctrl.eba_no.16	DIF20210209_ctrl.eba_no.17	DIF20210209_ctrl.eba_no.18	DIF20210209_UA.ctrl_no.19	DIF20210209_UA.ctrl_no.20	DIF20210209_UA.ctrl_no.21	Class	Length	Db	OH	Category
1	CE 14:0	0	0.00114274	0	0.0281735	0.0231517	0.025295	0	0	0	0.0100607	0.00732285	0.00668611	0.0269035	0.0391935	0.0616636	0.00568365	0.00556436	0.00603987	0.00675686	0.00603449	0.00684476	0.0290375	0.027676	0.0353214	0.00821631	0.00542516	0.0057738	CE	14	0	0	St
2	CE 16:0	0.0200434	0.0504534	0.0251269	0.40099	0.373416	0.353053	0.0533219	0.055479	0.0346438	0.0544241	0.0430906	0.044109	0.360298	0.359338	0.377074	0.0513498	0.0484896	0.0550008	0.0457617	0.046882	0.0499238	0.30619	0.297635	0.362664	0.0585108	0.043947	0.0522104	CE	16	0	0	St
3	CE 16:1	0.0332643	0.0306083	0.0289899	0.206538	0.209306	0.213492	0.0404567	0.043926	0.0273926	0.0368958	0.0300534	0.0293453	0.181099	0.210505	0.218646	0.0309437	0.0291973	0.0292921	0.0311403	0.0247268	0.0275011	0.175616	0.177439	0.192573	0.0357934	0.0290792	0.0321279	CE	16	1	0	St
4	CE 18:0	0	0	0	0.0420983	0.0544796	0.0483176	0.00145314	0	0	0.0192093	0.010329	0.00868353	0.0507526	0.0669161	0.104921	0.00928755	0.0094213	0.0114351	0.00787546	0.00800706	0.00852487	0.0508289	0.0508715	0.0547977	0.0132859	0.00774875	0.0128943	CE	18	0	0	St
5	CE 18:1	0.11967	0.14775	0.129857	0.856451	0.734927	0.635418	0.175673	0.131527	0.146971	0.1338	0.0902353	0.10426	0.543074	0.654874	0.6876	0.110127	0.0940627	0.0910516	0.111639	0.102446	0.122105	0.536364	0.573498	0.624716	0.107495	0.0920292	0.0997703	CE	18	1	0	St
6	CE 18:2	0.0273683	0.0261369	0.0257139	0.173913	0.173414	0.180585	0.0322375	0.0316492	0.0301643	0.0267023	0.0198691	0.02209	0.133103	0.160782	0.152425	0.0235926	0.0226996	0.022149	0.0224163	0.0187536	0.0210593	0.129023	0.117645	0.141658	0.0237605	0.0200692	0.0230391	CE	18	2	0	St
7	CE 20:3	0.00566555	0.00486161	0.00434724	0.0144827	0.0140631	0.0155694	0.00246173	0.00473976	0.00386661	0.00569816	0.00670938	0.00552607	0.0100965	0.0147613	0.0105467	0.00432108	0.00259229	0.00345108	0.00591362	0.00490592	0.00561603	0.0121082	0.0126964	0.0134563	0.00340621	0.003025	0.00373504	CE	20	3	0	St
8	CE 20:4	0.0228434	0.019551	0.0192172	0.142108	0.127428	0.109019	0.0175988	0.0213307	0.0427492	0.0138985	0.0121595	0.0132942	0.0861798	0.10075	0.0770233	0.0174386	0.0152739	0.0131976	0.0136116	0.0141015	0.0131456	0.0839165	0.0853192	0.0894206	0.0121344	0.010051	0.0136287	CE	20	4	0	St
9	CE 20:5	0	0.00686081	0	0.0182309	0.0205827	0.0226521	0	0	0.0101823	0.0142544	0.0280333	0.0178736	0.0276206	0.0425005	0.0397572	0.00689124	0.0147953	0.0268386	0.0332683	0.0201326	0.0243511	0.0434641	0.0412473	0.037686	0.0215833	0.0208795	0.0155407	CE	20	5	0	St
10	CE 22:5	0	0	0	0	0	0	0	0	0	0.0033366	0.00220777	0.00344808	0	0.00120482	0.0182703	0	0.00184948	0.00240474	0.00304869	0.00170237	0.00202113	0.00247067	0.000500497	0	0.00305908	0.00289072	0.00290916	CE	22	5	0	St
11	CE 22:6	0.0142774	0.0123121	0.0134435	0.0630458	0.0503655	0.049058	0.0130404	0.0166198	0.0238891	0.00590343	0.00961728	0.0102078	0.0413332	0.0433575	0.0285806	0.010769	0.00921958	0.00700124	0.0100909	0.00854974	0.00981038	0.0401005	0.044224	0.0438336	0.00891731	0.00835357	0.00955393	CE	22	6	0	St
12	Cer 32:1;2	0	0.00226562	5.49e-05	0	0.00101989	0.00134376	0.000369431	0.000127356	2.55e-05	0.00562738	0.00439021	0.00625683	0.00108321	0.0025786	0.00264933	0.00381403	0.00396671	0.00242145	0.00414389	0.00470714	0.00538779	0.000989435	0.000793655	0.000991279	0.00295251	0.00332309	0.00183332	Cer	32	1	2	SL
13	Cer 34:0;2	0	0	0	0	0.0117569	0.00199767	0	0.00225136	0	0.00195814	0.00534835	0.00779555	0.00636251	0.00927908	0.00796373	0.00600485	0.00201969	0.00121183	0.00647186	0.00309452	0.00502422	0.00506575	0.00495979	0.00842756	0.00986528	0.0057608	0.00153126	Cer	34	0	2	SL
14	Cer 34:1;2	0.056282	0.0570391	0.0535531	0.0402185	0.056255	0.0565535	0.0522989	0.0468872	0.0560885	0.0983745	0.0940601	0.0915188	0.0688798	0.0718931	0.071025	0.0772449	0.0733017	0.0759385	0.0824904	0.0758867	0.0875709	0.0597692	0.0597157	0.0577076	0.0678839	0.0657189	0.0646907	Cer	34	1	2	SL
15	Cer 34:2;2	0.0060977	0.00806286	0.00729865	0.00186827	0.00224126	0.00303004	0.00506307	0.00632221	0.00465059	0.0134721	0.010985	0.0116236	0.00665801	0.00633367	0.00931203	0.0096914	0.0110401	0.00944098	0.0137329	0.0133925	0.0147712	0.00747397	0.00694954	0.00769819	0.0117099	0.0120962	0.0123592	Cer	34	2	2	SL
16	Cer 36:1;2	0	0.00405892	0.00304882	0	0.00166532	0	0.00173024	0.00151104	0	0.00720025	0.00739038	0.00815534	0.000957102	0.0028074	0.00423987	0.00521192	0.00507035	0.00347909	0.00438403	0.0068141	0.0068764	0.00120835	0.00132273	0.00121644	0.00380327	0.00382234	0.00263928	Cer	36	1	2	SL
17	Cer 36:2;2	0.00044068	0.00117936	0.00161528	0	1.69e-05	0.000723735	0.000608339	0.00077769	0.000483691	0.00196246	0.000270345	0.000998357	0	0.00013907	0.000579464	0.000492499	0.000951505	0.00126891	0.0011308	0.00216497	0.00204815	0.000133055	0.000250391	0.000579665	0.000837204	0.00133471	0.00120778	Cer	36	2	2	SL
18	Cer 38:1;2	0	0	0	0	0	0	0	0	0	0.00255286	0.00241316	0.0033796	0	0.000233563	0.00101237	0.00095397	0.00090555	0.00027866	0.000692815	0.00152636	0.0029286	0	0.000128284	0	0.00165855	0.00118177	0.000277848	Cer	38	1	2	SL
19	Cer 40:1;2	0.00842796	0.0102794	0.0103191	0.0052863	0.005584	0.00387434	0.0111962	0.00897381	0.00847257	0.0187192	0.0176652	0.0180342	0.0120284	0.0118596	0.0159075	0.0137836	0.0127321	0.0153694	0.0177149	0.0179754	0.0196709	0.0133012	0.0120736	0.0111051	0.0173349	0.0155969	0.0152582	Cer	40	1	2	SL
20	Cer 40:2;2	0.00375395	0.00619777	0.00928105	0.00226714	0.00252698	0.00385914	0.00689553	0.00421495	0.00599834	0.00872986	0.0105756	0.00797377	0.00224647	0.00357459	0.00184614	0.00385256	0.00510293	0.0063961	0.00541803	0.00752391	0.00944843	0.00213312	0.00365517	0.00401047	0.00589429	0.00595254	0.00806793	Cer	40	2	2	SL
21	Cer 42:1;2	0.0337764	0.0343303	0.0434868	0.0320258	0.0362839	0.0493819	0.0492421	0.0428618	0.0414801	0.0598356	0.0660069	0.0644073	0.0565888	0.0547481	0.0557896	0.0690712	0.0666354	0.0666209	0.0606056	0.0598645	0.0660282	0.0546571	0.05515	0.0506776	0.0759647	0.0765405	0.0769373	Cer	42	1	2	SL
22	Cer 42:2;2	0.0936538	0.0980155	0.0997028	0.0706011	0.0801019	0.0801436	0.086088	0.0827184	0.0801437	0.125318	0.131431	0.128973	0.0908048	0.0933708	0.0874826	0.103069	0.100281	0.102229	0.120122	0.118373	0.131206	0.0845824	0.0843432	0.0741746	0.0906644	0.0952231	0.0951804	Cer	42	2	2	SL
23	Cer 42:3;2	0	0	0	0	0	0	0	0	0	0.0258059	0.0239427	0.0242301	0.0132985	0.0131272	0.00909897	0.0173963	0.0173374	0.0183777	0.0269294	0.028002	0.0303358	0.0159978	0.0142836	0.0136683	0.0185563	0.0196144	0.0202853	Cer	42	3	2	SL
24	Cer 44:1;2	0	0.00643125	3.14e-05	0.00374109	0.00810964	0	0	0.0014408	0	0.0116021	0.016963	0.0172073	0.0126557	0.0102127	0.0224976	0.0247435	0.023513	0.00957344	0.0161069	0.0176597	0.015517	0.0183502	0.018468	0	0.0117645	0.024492	0.0164341	Cer	44	1	2	SL
25	Chol :	16.5607	15.8161	15.3181	13.9046	16.043	16.6227	15.0722	15.0205	14.9465	20.1269	16.2313	16.0711	14.0584	15.5239	14.7461	16.2922	16.3096	16.3488	16.186	14.8362	15.2474	14.9093	14.0465	15.6914	15.1334	13.4918	16.3369	Chol	0	0	0	St
26	DAG 28:0	0	0	0	0	0	0	0	0	0	0.00108569	0.000878834	0.000250729	0	0.000137436	0.00349266	0.000183569	0.00038813	0.000458923	0.000210988	0.000484681	0.00238941	0.000104752	0	0.000200629	0.00195681	0.000907249	0.000704447	DAG	28	0	0	GL
27	DAG 30:0	0	0	0	0	0	0	0	0	0	0.0071367	0.00571693	0.00506311	0.000144048	0.00587699	0.021518	0.00575541	0.00568586	0.00645439	0.00510173	0.00451787	0.00971286	0.00365988	0.00368171	0.00284506	0.0130104	0.0113886	0.00858164	DAG	30	0	0	GL
28	DAG 30:1	0	0	0	0	0	0	0	0	0	0.0053708	0.00254913	0.00219838	0.000678629	0.00495763	0.0129477	0.00371744	0.00371498	0.00360924	0.00129237	0.00166889	0.00250585	0.0014264	0.00160071	0.00090202	0.00579582	0.00344505	0.0033501	DAG	30	1	0	GL
29	DAG 32:0	0	0	0	0	0	0	0	0	0	0.00552815	0.00421192	0.00352401	0.00202794	0.0105153	0.0339812	0.00509558	0.00526656	0.00685021	0.00750372	0.00601943	0.0107302	0.00795524	0.0104666	0.0127378	0.0226398	0.0154798	0.0146352	DAG	32	0	0	GL
30	DAG 32:1	0	0	0	0	0	0	0	0	0	0.0324368	0.0308704	0.0266812	0.0290259	0.0377745	0.0519954	0.0389582	0.0359971	0.0377522	0.0262661	0.0222421	0.0260554	0.0249731	0.0276111	0.0265294	0.0468755	0.0420716	0.0407939	DAG	32	1	0	GL
31	DAG 32:2	0	0	0	0	0	0	0	0	0	0.00767416	0.00407395	0.00393916	0.0029524	0.00716614	0.0105579	0.00419096	0.00463504	0.00549102	0.00207599	0.00277753	0.00334071	0.00276462	0.00130813	0.00212504	0.00627018	0.00380315	0.00453884	DAG	32	2	0	GL
32	DAG 34:1	0	0	0	0	0	0	0	0	0	0.0689428	0.063348	0.0589168	0.0609429	0.070303	0.0865128	0.0839071	0.0795611	0.0792407	0.0619504	0.0467907	0.0568755	0.0556848	0.0566648	0.0657246	0.0998594	0.0982152	0.0935332	DAG	34	1	0	GL
33	DAG 34:2	0	0	0	0	0	0	0	0	0	0.0379696	0.0326677	0.0305246	0.0334115	0.0408621	0.0463281	0.0336937	0.0322258	0.035049	0.0305942	0.0254522	0.0316647	0.0314094	0.0314423	0.0321879	0.0367453	0.0348896	0.0333728	DAG	34	2	0	GL
34	DAG 36:1	0	0	0	0	0	0	0	0	0	0.0110947	0.00539222	0.00561145	0.00754289	0.00944056	0.0209365	0.0280609	0.00923264	0.00908817	0.0315286	0.00644597	0.00847364	0.00962119	0.00653896	0.00882264	0.0209602	0.0142243	0.0139687	DAG	36	1	0	GL
35	DAG 36:2	0	0	0	0	0	0	0	0	0	0.0668268	0.0608289	0.058411	0.066048	0.0672095	0.070657	0.0603482	0.0568642	0.0607724	0.060652	0.051202	0.0578187	0.0572336	0.0583888	0.0641956	0.0666176	0.0635329	0.0627015	DAG	36	2	0	GL
36	DAG 36:3	0	0	0	0	0	0	0	0	0	0.0132626	0.0091075	0.00973661	0.00942975	0.0127481	0.0169329	0.00857554	0.00833599	0.00934655	0.010554	0.00824136	0.00885819	0.00895108	0.00847048	0.0102448	0.0116834	0.0083849	0.0092884	DAG	36	3	0	GL
37	DAG 36:4	0	0	0	0	0	0	0	0	0	0.00883133	0.0054866	0.00591519	0.00473943	0.00564487	0.00985597	0.00514436	0.00465261	0.00458821	0.00566561	0.00635551	0.00554045	0.00353198	0.00343747	0.00491976	0.0058252	0.00509653	0.00424925	DAG	36	4	0	GL
38	DAG 38:2	0	0	0	0	0	0	0	0	0	0.00697113	0.00700091	0.00619645	0.00508513	0.00469246	0.00575824	0.00863128	0.00725432	0.00824061	0.00852087	0.0057876	0.00791044	0.0059029	0.00418151	0.00436799	0.0132223	0.00950602	0.00878119	DAG	38	2	0	GL
39	DAG 38:3	0	0	0	0	0	0	0	0	0	0.00196899	0.00183385	0.00203796	0.00104871	0.00118099	0.000661019	0.00215183	0.00184556	0.00176352	0.00213218	0.00119559	0.000815555	0.00102634	0.00123169	0.000670457	0.00171623	0.0015011	0.0017054	DAG	38	3	0	GL
40	DAG 38:4	0	0	0	0	0	0	0	0	0	0.0144897	0.0130055	0.0125501	0.0144522	0.0153112	0.0100204	0.00888927	0.00874975	0.00989795	0.0136338	0.0139172	0.0121751	0.0124554	0.0113724	0.0100657	0.00967445	0.00991986	0.00977288	DAG	38	4	0	GL
41	DAG 38:5	0	0	0	0	0	0	0	0	0	0.0081624	0.00909704	0.00746771	0.0123103	0.012519	0.00526936	0.00508868	0.00349592	0.00698473	0.0114948	0.0115407	0.00781814	0.00926879	0.00945536	0.00918995	0.00822164	0.00552052	0.00469649	DAG	38	5	0	GL
42	DAG 38:6	0	0	0	0	0	0	0	0	0	0.00393631	0.00372921	0.00336714	0.00352788	0.00222489	0.0157836	0.00330977	0.00388205	0.00341706	0.00205032	0.00257344	0.00189149	0.00215147	0.00191353	0.00124617	0.00321299	0.00371532	0.00337798	DAG	38	6	0	GL
43	DAG 40:2	0	0	0	0	0	0	0	0	0	0.00156683	0.000663165	0.000252968	0	0.00019442	0.000366037	0.00169918	0.00146159	0.0014912	0.000865698	0.000296133	0.00208043	0.000623013	0	0.000923156	0.00764264	0.002973	0.00207737	DAG	40	2	0	GL
44	DAG 40:6	0	0	0	0	0	0	0	0	0	0.0105492	0.0104547	0.00933576	0.0113914	0.0110102	0.0153488	0.0071176	0.00682409	0.00727247	0.00882143	0.00943368	0.0103663	0.00956019	0.0069815	0.00596394	0.00624157	0.00692638	0.00743263	DAG	40	6	0	GL
45	DAG 42:2	0	0	0	0	0	0	0	0	0	0.000366897	0.000445162	0.000513448	0.000427692	0.000231494	0.000389256	0.00315922	0.00420081	0.00270705	0.000186509	0.000315509	0.000821852	0.000164512	0.000111265	0	0.00284222	0.00313225	0.00398496	DAG	42	2	0	GL
46	DAG 42:6	0	0	0	0	0	0	0	0	0	0.00133599	0.00146218	0.000505985	0.00069452	0.00129149	0.00515653	0.00118049	0.0018598	0.00382338	0.000864	0.000368971	0.000572426	0.000395228	0.00403635	0.000216036	0.00415784	0.000535409	0.000858943	DAG	42	6	0	GL
47	HexCer 34:0;2	0	0.000663284	0	0	0	0	0	0	0	0	0	0	0.000242547	0.000875281	0.0074519	0.000295612	0	0	0	0	0.000408467	0.00107497	0.000729323	0.000735218	0.000319233	0.00027278	0	HexCer	34	0	2	SL
48	HexCer 34:1;2	0.174434	0.167519	0.163982	0.127147	0.154629	0.156797	0.158005	0.175488	0.162811	0.155016	0.142246	0.137004	0.100479	0.103295	0.101578	0.127098	0.12806	0.13247	0.179721	0.181713	0.192221	0.144066	0.145588	0.15462	0.166072	0.187938	0.183601	HexCer	34	1	2	SL
49	HexCer 36:1;2	0	0	0.00269812	0	0.00170541	0.0022563	0	0.00180538	0	0.00133458	0.000856155	0.000797265	0.000637079	0	0.00026184	0	0.000787797	0.00201385	0.00381616	0.00673301	0.00697363	0.00285085	0.0047221	0.00161642	0.00538806	0.00537967	0.00345984	HexCer	36	1	2	SL
50	HexCer 40:1;2	0.0508911	0.0607786	0.0583367	0.0583935	0.070238	0.0771046	0.0625571	0.0611685	0.0507383	0.0609893	0.0536803	0.0550964	0.0464902	0.0572787	0.0425582	0.0530098	0.0579347	0.0557962	0.0763445	0.0795931	0.0794244	0.0779512	0.0719915	0.0726252	0.070184	0.0766651	0.0797744	HexCer	40	1	2	SL
51	HexCer 40:2;2	0	0	0	0	0	0	0	0	0	0.00235751	0.00215509	0	0	0.000931373	0	0.000943889	0.00152775	0.0012165	0.00187721	0.00233786	0.00256286	0.00191135	0.00135763	0.00374318	0.00179198	0.00407499	0	HexCer	40	2	2	SL
52	HexCer 42:1;2	0.167853	0.153404	0.171355	0.164726	0.196119	0.203525	0.175678	0.184637	0.167509	0.162651	0.149009	0.147232	0.12964	0.143754	0.13368	0.153675	0.165666	0.156837	0.141232	0.146313	0.153404	0.152498	0.15127	0.151984	0.173519	0.177955	0.173844	HexCer	42	1	2	SL
53	HexCer 42:2;2	0.323916	0.301658	0.31687	0.246929	0.283881	0.28539	0.286667	0.301337	0.27866	0.255048	0.233077	0.231192	0.172526	0.180863	0.173269	0.202344	0.210898	0.218993	0.300454	0.302967	0.30861	0.253115	0.240937	0.259634	0.265631	0.302573	0.29758	HexCer	42	2	2	SL
54	HexCer 42:3;2	0	0	0	0	0	0	0	0	0	0	0.002184	0.00048384	0	0.000542256	0	0	0.00040148	0.00172115	0.00555458	0.00114492	0.0035829	0.00198349	0.00129164	0.00131862	0.00729207	0.00743024	0.00345449	HexCer	42	3	2	SL
55	HexCer 44:1;2	0.0739946	0.0693762	0.0799305	0.0783278	0.0923979	0.0963694	0.0808549	0.0870689	0.0738902	0.0801474	0.0742857	0.0729054	0.0685481	0.0752988	0.0653321	0.0815028	0.0846788	0.0880265	0.0513827	0.0579253	0.059811	0.0665963	0.0610844	0.0682462	0.0698274	0.083115	0.0752421	HexCer	44	1	2	SL
56	HexCer 44:2;2	0.188076	0.178167	0.18915	0.168999	0.191395	0.21063	0.17619	0.181531	0.178916	0.217762	0.212527	0.191808	0.166348	0.166943	0.162657	0.183454	0.191462	0.192331	0.20643	0.208319	0.213618	0.198657	0.19693	0.192168	0.209868	0.227155	0.225774	HexCer	44	2	2	SL
57	LPA 16:0	0.000995838	0.00183218	0.00129203	0.00227796	0.00194751	0.000680046	0.00590488	0.00751309	0.00458081	0.000847523	0.00231844	0.00428246	0.000522336	0.00130738	0.00393728	0.00575812	0.00773943	0.00974181	0.00628154	0.00644263	0.00308559	0.00478562	0.00282406	0.00424654	0.0173473	0.027332	0.00620462	LPA	16	0	0	lysoGPL
58	LPA 16:1	0.000962588	0.000272785	0.00018127	0.000244572	0.000330768	0.000124143	0.000430396	0.00043553	0.000421315	0.000130416	0.000727648	0.000590465	0	0	0.000657189	0.000766775	0.00101414	0.000735797	0.000363011	0.00084513	0.000796521	0.000225287	0.000557102	0.000272969	0.00140975	0.00269724	0	LPA	16	1	0	lysoGPL
59	LPA 18:0	0.000622974	0.00161015	0.000306034	0.00106266	0.000709474	0.000309003	0.00103546	0.00128306	0.000314982	0.000599022	0.00182156	0.00243557	0.000460733	0.00147128	0.00296723	0.00259788	0.00293093	0.00277095	0.00210751	0.00266171	0.00186114	0.00227253	0.00157848	0.00125565	0.00430339	0.00794988	0.00128389	LPA	18	0	0	lysoGPL
60	LPA 18:1	0.0136348	0.00916877	0.0102135	0.0110652	0.00406561	0.00147475	0.010437	0.0140427	0.0126823	0	0	0	0	0	0	0	0	0.00215823	0.00908388	0.00090958	0	0.00635112	0.000447474	0	0.00344319	0.0125399	0	LPA	18	1	0	lysoGPL
61	LPC 14:0	0.0087428	0.00727458	0.0060013	0.0121764	0.0139989	0.0170909	0.0127246	0.0163897	0.0195584	0.0129135	0.011268	0.010547	0.0086876	0.00779437	0.00832122	0.0149608	0.0159941	0.0144275	0.0131419	0.0114622	0.0101436	0.00977552	0.010039	0.0111479	0.0222753	0.026383	0.029555	LPC	14	0	0	lysoGPL
62	LPC 16:0	0.063153	0.0649606	0.0519106	0.0936848	0.122887	0.128805	0.183797	0.20651	0.286683	0.106018	0.106297	0.103549	0.0823417	0.0843575	0.0812697	0.195639	0.160215	0.177627	0.107231	0.100485	0.112533	0.0826214	0.0876505	0.094906	0.326082	0.284017	0.383557	LPC	16	0	0	lysoGPL
63	LPC 16:1	0.0160456	0.0148208	0.012766	0.0201687	0.0269867	0.0278872	0.0231996	0.0250368	0.0366112	0.0236896	0.0220584	0.0198523	0.0138272	0.0152899	0.0141269	0.0225197	0.0262342	0.0245961	0.0190559	0.0189581	0.0173301	0.0136299	0.0143083	0.0149643	0.0338768	0.0361256	0.0409466	LPC	16	1	0	lysoGPL
64	LPC 18:0	0.0251694	0.0258719	0.0152734	0.0447128	0.0562823	0.0625869	0.0600026	0.0522564	0.0490691	0.0459867	0.0454691	0.0415405	0.0515823	0.05266	0.046707	0.0752444	0.0790548	0.076911	0.0516696	0.050007	0.0422206	0.0454654	0.0373939	0.0489022	0.115262	0.102091	0.137373	LPC	18	0	0	lysoGPL
65	LPC 18:1	0.0649117	0.0560448	0.05399	0.0711645	0.106561	0.127055	0.0761568	0.0939754	0.111834	0.101472	0.0936038	0.0896127	0.065132	0.072321	0.0673551	0.110042	0.130227	0.110094	0.0857425	0.0798299	0.0832495	0.0650816	0.0767484	0.0686867	0.156176	0.168509	0.201659	LPC	18	1	0	lysoGPL
66	LPC 18:2	0	0	0	0	0	0	0	0	0	0.00508844	0.00483901	0.00409322	0.00331123	0.00400952	0.00440971	0.00443442	0.00424991	0.00417388	0.00446907	0.00424074	0.00429001	0.00292772	0.00316534	0.00374874	0.00645921	0.00704049	0.00618984	LPC	18	2	0	lysoGPL
67	LPC 18:3	0	0	0	0	0	0	0	0	0	0.000460221	0.000567869	0.000457463	0.000486266	0.000562591	0.0012219	0.000572733	0.000493937	0.000470379	0.000733521	0.000265707	0.000517562	0.000377858	0.000538885	0.000577792	0.000749407	0.000693912	0.000395552	LPC	18	3	0	lysoGPL
68	LPC 20:1	0.014252	0.0122961	0.00966468	0.0205166	0.0241064	0.0259991	0.0182408	0.0217559	0.0227529	0.032673	0.0378918	0.0310407	0.0322694	0.0367985	0.0351685	0.0418189	0.0402679	0.0462997	0.0395259	0.0305304	0.0324774	0.031796	0.0337231	0.0330449	0.0403044	0.046018	0.0510747	LPC	20	1	0	lysoGPL
69	LPC 20:3	0.00223333	0.0019581	0.00145263	0.00201951	0.00259556	0.00381013	0.00171086	0.00205726	0.00214843	0.00273987	0.00298632	0.0023381	0.00212217	0.0021748	0.00279816	0.00244531	0.00227317	0.00284054	0.00366744	0.00263722	0.00223078	0.00266626	0.00221017	0.00221046	0.00355641	0.00338237	0.00370854	LPC	20	3	0	lysoGPL
70	LPC 20:4	0	0	0	0	0	0	0	0	0	0.00330853	0.00318598	0.00282159	0.00185597	0.00225591	0.0035476	0.00230669	0.00259778	0.00315922	0.00503092	0.00331676	0.00281899	0.0025536	0.00221052	0.00231669	0.00385587	0.00353206	0.00390273	LPC	20	4	0	lysoGPL
71	LPC 22:5	0.00132998	0.00143345	0.000903935	0.00131541	0.00199767	0.00182828	0.00098721	0.00115915	0.000728092	0.00341097	0.00484264	0.00352618	0.00300273	0.00329882	0.00488104	0.00258031	0.00375975	0.00394187	0.00708608	0.00427462	0.00389906	0.00441672	0.00328542	0.00307901	0.0031709	0.0045596	0.00357823	LPC	22	5	0	lysoGPL
72	LPC 22:6	0.00139442	0.00146963	0.000971854	0.00144864	0.00253898	0.00308237	0.00184446	0.00203256	0.00182101	0.00229142	0.00244414	0.0018893	0.00127053	0.00211798	0.00301473	0.0021607	0.00213907	0.00274765	0.00363865	0.00220129	0.00184532	0.00249514	0.0020617	0.00189326	0.00322389	0.0035092	0.00301299	LPC	22	6	0	lysoGPL
73	LPC O-16:0	0.0016652	0.00194798	0.00152236	0.00195684	0.00294635	0.00284736	0.00298978	0.00388078	0.0042459	0.00387013	0.00327416	0.0034924	0.0029908	0.00282636	0.00227268	0.00450987	0.00440975	0.00454659	0.00295561	0.00257844	0.0028109	0.00221847	0.00224494	0.00235329	0.00601289	0.00638354	0.00792977	LPC_O	16	0	0	lysoGPL
74	LPC O-16:1	0.000550022	0.000323829	0.00032645	0.00047748	0.000427661	0.000388869	0.000457239	0.000357811	0.000584606	0.000883383	0.00132658	0.00092924	0.000950934	0.000855756	0.000954168	0.000950283	0.0010548	0.0010585	0.00103451	0.000725203	0.000835451	0.000651521	0.00063729	0.000712119	0.00130446	0.00100531	0.00122122	LPC_O	16	1	0	lysoGPL
75	LPC O-16:2	0	0	0	0	0	0	0	0	0	0.000188958	0.00120969	0.000330491	0.000361434	0.000474234	0.000391011	0.00010482	0.000185845	0.000683451	0.000723352	0.000301724	0.000308589	0.000886562	0.000547649	0.000232923	0.000383846	0.000605525	0.000343373	LPC_O	16	2	0	lysoGPL
76	LPC O-18:0	0.00276806	0.00282321	0.0022349	0.0042556	0.00514386	0.00599326	0.00670456	0.0073254	0.00962356	0.00611033	0.00627235	0.00600282	0.00540109	0.0046243	0.00583015	0.00848775	0.00895275	0.00940239	0.0061879	0.00526705	0.00523454	0.00445974	0.00421269	0.00454568	0.0116949	0.0119129	0.0144673	LPC_O	18	0	0	lysoGPL
77	LPC O-18:1	0.00206602	0.0018643	0.00157627	0.00231494	0.00301624	0.00381883	0.00229813	0.00311082	0.0043298	0.00467281	0.0047795	0.0041006	0.00310412	0.00354194	0.00302575	0.00455478	0.00544247	0.00533589	0.00411431	0.00356378	0.00354809	0.00303447	0.00285306	0.00299845	0.00652237	0.00701668	0.00640084	LPC_O	18	1	0	lysoGPL
78	LPC O-18:2	0	0	0	0	0	0	0	0	0	0.00045691	0.000505	0.000582528	0.000611356	0.000288903	0.000845378	0.000386959	0.000438259	0.000651589	0.000695435	0.000286785	0.000387939	0.00102825	0.000317647	0.000276964	0.000511043	0.000634936	0.000430706	LPC_O	18	2	0	lysoGPL
79	LPC O-18:3	0.000206522	0.000192891	0.000138027	0	0	0	0	0	0	0	0.00051811	0.000256012	0.000262204	0.000218235	0.000643185	0.00014357	0.000144986	0.000279436	0.000439839	0.000236741	0.000220072	0.000400723	0.000201653	0.000258888	0.000282324	0.000346027	0	LPC_O	18	3	0	lysoGPL
80	LPC O-20:4	0	0	0	0	0	0	0	0	0	0.000243477	0.000688751	0.000437465	0.000320685	0.000332684	0.000728161	0.000143218	0.000202858	0.000354719	0.00130879	0.000689816	0.000444298	0.000527018	0.00026307	0.000179295	0.000366812	0.000464715	0.000417739	LPC_O	20	4	0	lysoGPL
81	LPE 14:0	0	0	0	0	0	0	0	0	0	0	0.000491896	0	0.00022209	0.000651242	0.00140659	0.00163316	0.00133742	0.000677056	0.000644248	0.0016125	0	0	0.000517573	0.000481116	0.000287813	0.00071377	0	LPE	14	0	0	lysoGPL
82	LPE 16:0	0.0216155	0.0204448	0.0203984	0.032244	0.029379	0.033308	0.0428003	0.0442642	0.0453513	0.0184844	0.0236356	0.0231536	0.0146967	0.020149	0.0204702	0.0345439	0.034717	0.035984	0.0310557	0.0304526	0.0235482	0.0275954	0.0282753	0.0282184	0.0587391	0.0607301	0.0467115	LPE	16	0	0	lysoGPL
83	LPE 16:1	0.00381953	0.00366672	0.00430868	0.00611181	0.00449155	0.00291313	0.0080087	0.00926836	0.00919328	0	0.00341568	0.0011118	0	0.00540721	0.00106737	0.00115901	0.00359793	0.00563968	0.0148092	0.00508391	0.000252329	0.0125185	0.00799793	0.00594779	0.0113327	0.0122944	0.00339135	LPE	16	1	0	lysoGPL
84	LPE 18:0	0.0560546	0.057623	0.0542062	0.111916	0.110728	0.123517	0.112695	0.111396	0.115262	0.0719153	0.0971635	0.102225	0.110493	0.106911	0.108515	0.139727	0.139159	0.146453	0.113739	0.107621	0.084823	0.117428	0.125341	0.110842	0.196203	0.202675	0.156534	LPE	18	0	0	lysoGPL
85	LPE 18:1	0.0441626	0.0473066	0.0503429	0.0795179	0.0675008	0.0735437	0.0868454	0.0893827	0.0978373	0.0352741	0.0501929	0.048997	0.0436654	0.0481131	0.0486615	0.0733862	0.0763971	0.0855448	0.0829865	0.0758912	0.0421339	0.0882243	0.0817597	0.0799047	0.134661	0.156446	0.0826893	LPE	18	1	0	lysoGPL
86	LPE 18:2	0.000707764	0.00063256	0.000695778	0.00152249	0.000770212	0.000533613	0.0005538	0.0013706	0.000391107	0.000395841	0.000629157	0.00088854	0	0.00107417	0.00126518	0.00292338	0.00319624	0.00292269	0.00276699	0.00316026	0.000243816	0.00329587	0.00330762	0.00349995	0.00439121	0.00650618	0.000723261	LPE	18	2	0	lysoGPL
87	LPE 20:0	0	0	0	0	0	0	0	0	0	0.00071437	0.000733671	0.00158521	0	0.00186765	0.00263741	0.00357704	0.00326074	0.0028902	0.00151129	0.00216831	0.000934728	0.0012805	0.00182778	0.00154664	0.00282777	0.00473454	0.00188317	LPE	20	0	0	lysoGPL
88	LPE 20:1	0	0	0	0	0	0	0	0	0	0.00423039	0.00495286	0.00544425	0.000677275	0.00541431	0.00576072	0.00867904	0.00842063	0.00931803	0.00840664	0.00799368	0.00594331	0.00830049	0.00881392	0.00808586	0.0147361	0.0155812	0.0119366	LPE	20	1	0	lysoGPL
89	LPE 20:2	0	0	0	0	0	0	0	0	0	0	0	0.000117226	0	0	0	0.000827999	0.000584019	0.00018112	0.000270423	0.000461162	0.000232488	0	0.000259495	0.000182461	0.000339059	0.000956271	0.000255661	LPE	20	2	0	lysoGPL
90	LPE 20:3	0	0	0	0	0	0	0	0	0	0	0.00052425	0.000849608	0.010714	0.00065422	0.0016076	0	0	0.00295246	0.00295315	0.00577521	0	0.00343692	0	0.00242788	0.00278279	0.00419196	0.000244988	LPE	20	3	0	lysoGPL
91	LPE 20:4	0.00345494	0.00829682	0.0115716	0.0145148	0.00749147	0.00803958	0.00890949	0.0126055	0.0129526	0.00236027	0.00845017	0.00735968	0.0017002	0.00951984	0.010029	0.00983418	0.0118623	0.0150884	0.016108	0.0131988	0.00289763	0.017508	0.0167986	0.0167209	0.0188864	0.0227575	0.00387266	LPE	20	4	0	lysoGPL
92	LPE 20:5	0	0	0	0	0	0	0	0	0	0	0.000245767	0.000582309	0	0.000522895	0.001111	0.00164271	0.00181543	0.00190654	0.00120178	0.00378633	0	0.00195182	0.00134688	0.0015478	0.0014284	0.00359446	0	LPE	20	5	0	lysoGPL
93	LPE 22:1	0	0	0	0	0	0	0	0	0	0.000149515	0	0.000106361	0.000283847	0.000310603	0.000346702	0.000875585	0.000829451	0.000437897	0.000175641	0.000531978	0.000103296	0.000329131	0.000430543	0.000406984	0.000476722	0.00106203	0.000199619	LPE	22	1	0	lysoGPL
94	LPE 22:5	0.000197541	0.00072037	0.000966282	0.00268597	0.000475958	0.000359797	0.000641231	0.000991304	0.000818578	0.000212677	0.000739742	0.00126545	0	0.00171547	0.00278622	0.00343586	0.00364254	0.00467709	0.00458518	0.00429156	0.000222468	0.00598373	0.00506592	0.00514837	0.00517173	0.00755636	0.000140033	LPE	22	5	0	lysoGPL
95	LPE 22:6	0.00142178	0.00292463	0.00333336	0.00606923	0.00330604	0.00284062	0.00192882	0.00364172	0.00337929	0.000486707	0.00108282	0.00186374	0	0.00214733	0.0030902	0.00387459	0.00447916	0.00455169	0.00421223	0.00433424	0.000816116	0.00525174	0.00455316	0.00537934	0.00556331	0.00687413	0.000772275	LPE	22	6	0	lysoGPL
96	LPE O-16:1	0.00223136	0.000226575	0.000476948	0.000316822	0.000459549	8.62e-05	0.000435495	9.94e-05	0.000550464	0.000373391	0.000584775	0.000918933	0.0484406	0.000570577	0.00108743	0.00153544	0.00169182	0.00143139	0.000756441	0.000999251	0.000719182	0.00059454	0.000735798	0.000947422	0.00142854	0.00159923	0.00111171	LPE_O	16	1	0	lysoGPL
97	LPE O-18:1	0.00063728	0.00046392	0.000687466	0.000648947	0.000653399	0.000250222	0.000665742	0.000203065	0.000344578	0.000352246	0.000286042	0.000610879	0	0.000270674	0.000841215	0.000994499	0.00106925	0.000794276	0.000567063	0.000793618	0.000284149	0.000119377	0.000501483	0.000348699	0.000369036	0.00059452	0.000450525	LPE_O	18	1	0	lysoGPL
98	LPE O-18:2	0.000850196	0.00145748	0.000706062	0.000871315	0.000670186	0.000378135	0.000173093	0.000971917	0.001067	0	0	0	0	0	0	0.000352431	0.000216552	0	0	0	0	0	0	0	0.000113536	0.000171651	0	LPE_O	18	2	0	lysoGPL
99	LPE O-20:1	0	0	0	0	0	0	0	0	0	0.000929947	0.00107839	0.00130579	0	0.00141208	0.00167218	0.0017361	0.00184274	0.00124273	0.000974888	0.00127895	0.000902518	0.000979335	0.00120118	0.000810744	0.000588631	0.00122945	0.000177915	LPE_O	20	1	0	lysoGPL
100	LPG 16:0	0.000457325	0.000725153	0.000167261	0.000662632	0.000753799	0.000373051	0.0012171	0.000942088	0.00111783	0.000634824	0.000519361	0.000874167	0	0.000932243	0.00105471	0.00210025	0.00197454	0.00144008	0.00105181	0.0012297	0.00120485	0.0012873	0.00141819	0.00135533	0.00342482	0.00417299	0.00359435	LPG	16	0	0	lysoGPL
101	LPG 16:1	4.02e-05	1.91e-05	3.08e-05	4.22e-05	3.67e-05	3.57e-05	9.85e-05	3.26e-05	0	0.000154932	0.000108124	0.000145077	0	0.000288669	0.000266665	0.000233315	0.000192164	0	0.000181608	0.000244092	0.000308934	0.000139821	0.000190479	0.000167453	0	0.000265211	0.000123328	LPG	16	1	0	lysoGPL
102	LPG 18:0	5.04e-05	0.000121581	0.000106187	6.88e-05	0.000101248	3.39e-05	0.00057124	0.000412328	0.000188303	0	0	0	0	0	0.000119522	0.00118218	0.000974991	0.000379863	0	0.000212712	0.000274042	0.000138131	0.000106226	0.000134676	0.00116018	0.00221751	0.00118912	LPG	18	0	0	lysoGPL
103	LPG 18:1	0.00582332	0.0062148	0.0056838	0.00658609	0.00532838	0.00570688	0.00741812	0.00769786	0.00733992	0.00589761	0.00628713	0.00684551	0.000879757	0.00992199	0.00911337	0.00636069	0.00625773	0.00669168	0.00665557	0.00671314	0.00680095	0.00970931	0.00980612	0.00882719	0.00792958	0.00951344	0.00785945	LPG	18	1	0	lysoGPL
104	LPG 18:2	0.00254772	0.00308372	0.00206707	0.00107442	0.0011449	0.000630054	0.000538809	0.000512486	0.000463302	0.00020576	0	0	0.000177097	0.000210791	0.000537707	0	0.000155245	0	0	0.000245391	0.000453539	0.000270315	0.000170994	0	0	0	0.000238677	LPG	18	2	0	lysoGPL
105	LPG 22:5	0	0	0	0	7.48e-05	0	0.000100278	0	0	0.000306181	0.000173601	0.000425317	0	0.000923966	0.000919399	0.000330409	0.000388178	0.000176945	0	0.000212059	0.00030763	0.000498799	0.00059357	0.000315013	0	0.000116976	0	LPG	22	5	0	lysoGPL
106	LPG 22:6	0.00127147	0.00185219	0.00104262	0.000406563	0.000729301	0.000301498	0.000578287	0.000734948	0.00050645	0.00304616	0.00311352	0.00354346	0.000475897	0.00687856	0.00593369	0.00313047	0.00306868	0.00288308	0.00207832	0.00270691	0.00305544	0.00461497	0.00434279	0.00398294	0.00181859	0.00290833	0.00236594	LPG	22	6	0	lysoGPL
107	LPI 16:0	0.000331808	0.000277383	0.000406516	0.0102649	0.00939777	0.00618598	0.00165206	0.00213115	0.00120053	0.00102408	0.00160031	0.00259249	0.000626903	0.00761557	0.00739312	0.00623503	0.00755355	0.00793088	0.00876071	0.00674146	0.00243491	0.0248653	0.0158426	0.0163497	0.0158993	0.0252449	0.00325391	LPI	16	0	0	lysoGPL
108	LPI 16:1	0.00122058	0.00148647	0.00117218	0.00520424	0.00529024	0.00182992	0	0.00225077	0.0012807	0.00282212	0.00115764	0.00188003	0	0.00180707	0.00276654	0.00294783	0.00368254	0.00301845	0.00328938	0.00352036	0.00213105	0.00790712	0.00457893	0.00605032	0.00427452	0.0107011	0.00146723	LPI	16	1	0	lysoGPL
109	LPI 18:0	0.026969	0.0295961	0.0258611	0.0678423	0.0486957	0.0498472	0.0514627	0.0582508	0.0587838	0.0218178	0.02854	0.0301731	0.0124949	0.0399975	0.0394693	0.0386902	0.0409216	0.049569	0.0417439	0.035474	0.0223884	0.0688779	0.0548905	0.0500885	0.0728887	0.10939	0.0371863	LPI	18	0	0	lysoGPL
110	LPI 18:1	0.00844351	0.0120922	0.0106948	0.0419689	0.0319779	0.0322451	0.0154689	0.0154213	0.0142373	0.00534624	0.00769511	0.00958756	0.0015492	0.016837	0.0151785	0.011655	0.0144425	0.0181578	0.0210742	0.0156968	0.00642809	0.0476279	0.034016	0.0327135	0.0280921	0.046167	0.00826516	LPI	18	1	0	lysoGPL
111	LPI 20:4	0	0	0	0	0	0	0	0	0	0	0	0	0	0	0.000325326	0.000190837	0.000373771	0.000774264	0.000650531	0.000277931	0	0.00163898	0.000741238	0.00081166	0.000320574	0.00148691	0	LPI	20	4	0	lysoGPL
112	LPI 22:6	0	0	0	0	0.000285434	0	0	0.000237191	0.000150633	0	0.000681741	0.000329676	0	0	0	0	0	0.000154232	0.000698607	0.000949043	0	0.000762387	0.000371938	0.000169523	0.000582855	0.00052659	0	LPI	22	6	0	lysoGPL
113	LPS 18:0	0.0108876	0.0119044	0.00984623	0.018536	0.0142215	0.0140819	0.0216779	0.0237962	0.0237999	0.0123011	0.0160888	0.0160037	0.00477743	0.0215084	0.0199627	0.0277406	0.0304989	0.0350879	0.0280975	0.0209123	0.0102488	0.0395507	0.0347854	0.0315352	0.049328	0.0628108	0.0284015	LPS	18	0	0	lysoGPL
114	LPS 18:1	0.00440798	0.00506782	0.00371828	0.00851765	0.00644414	0.00311387	0.00447307	0.00573465	0.0081382	0.0042031	0.00612667	0.00723417	0	0.00939564	0.0101575	0.00865696	0.0117202	0.0155691	0.0182567	0.0131825	0.00356233	0.0295006	0.0267171	0.0214894	0.024216	0.028837	0.00594574	LPS	18	1	0	lysoGPL
115	PA 30:0	0	0	0	8.9e-05	0	3.68e-05	0.00012588	0.000166824	0.00015068	0	0	0	0	0	0	0	0.000143639	0	0	0	0	0	0	0	0	0	0.000146027	PA	30	0	0	GPL
116	PA 34:1	0.0108761	0.0128481	0.012481	0.011466	0.0135004	0.0151447	0.0216664	0.0256586	0.0247953	0.00703687	0.0095693	0.0121468	0.00205499	0.00555877	0.010266	0.0193053	0.0172593	0.0157236	0.0116602	0.013944	0.0064982	0.0114683	0.00941562	0.0129877	0.0315249	0.0307837	0.0270899	PA	34	1	0	GPL
117	PA 34:2	0.0130512	0.0170587	0.0185485	0.0162115	0.0181919	0.0171647	0.0212709	0.0234062	0.0223507	0.00648674	0.0196081	0.019632	0.00328182	0.0134545	0.0184442	0.0184036	0.0171452	0.0220945	0.0226748	0.0222396	0.00600059	0.0195484	0.0220549	0.0167251	0.0296491	0.0266172	0.0137186	PA	34	2	0	GPL
118	PA 36:2	0.0130393	0.0181508	0.0197573	0.0163348	0.019228	0.0180557	0.0240509	0.0258901	0.0240834	0.00977656	0.0286189	0.030008	0.00292514	0.0186396	0.0254401	0.0213349	0.0211477	0.0295056	0.0291507	0.0246331	0.00883403	0.0343826	0.0249782	0.022461	0.0424179	0.0334699	0.0197096	PA	36	2	0	GPL
119	PA 36:3	0.0115011	0.0135866	0.0168918	0.0112344	0.0148276	0.0165115	0.0163293	0.0162861	0.0137792	0.000179831	0.00131202	0.0045682	0	0.000294687	0.00503773	0.0054173	0.00368666	0.000253989	0.000413996	0.00446881	0.00012222	0.00133751	0.00126991	0.00199504	0.00188974	0.00152594	0	PA	36	3	0	GPL
120	PA 38:3	0.000766596	0.00363018	0.00397377	0.00267615	0.0027896	0.00226613	0.00268678	0.00343944	0.0016093	0.000238388	0.00298945	0.00495275	0.000222501	0.00134854	0.00633255	0.00512557	0.00480624	0.0019756	0.000594849	0.00563447	0.000119694	0.00325953	0.00296532	0.00339637	0.00299215	0.00292691	0	PA	38	3	0	GPL
121	PA 38:4	0	0.000112179	3.14e-05	0.000258943	0.000159583	0.000147188	4.43e-05	4.02e-05	0.000362314	0	0.000431329	0	0	0.000444618	0.000245586	0.000894096	0.000482269	0.00116743	0	0.000243704	0	0	0	0.000171471	0	0.000377592	0	PA	38	4	0	GPL
122	PA 38:5	0	0	0	0	8.62e-05	0.000195128	0.000146747	7.29e-05	0.00029498	0.000147733	0.000148827	0.000140071	0.00124537	0.000105339	0.000546296	0.000143199	0.000189763	0	0	0.000112604	0	0	0.000148586	0	0	0	0	PA	38	5	0	GPL
123	PA 42:4	0.002439	0.00578077	0.00632547	0.00589582	0.0077492	0.010021	0.00865959	0.00878132	0.00822088	0.00153887	0.00032633	0.00208894	0.000301045	0.00188391	0.00208664	0.00284004	0.00589629	0.00115898	0.00125814	0.00240608	0.00106926	0.0034173	0.000644723	0.00141386	0.000734149	0.000767224	0.00141945	PA	42	4	0	GPL
124	PC 28:0	0.1849	0.190285	0.192823	0.216006	0.186438	0.19499	0.214272	0.201591	0.215142	0.13897	0.139765	0.134635	0.146831	0.148687	0.147613	0.145485	0.143259	0.147868	0.160798	0.170784	0.180321	0.192663	0.184329	0.194873	0.184717	0.192741	0.197392	PC	28	0	0	GPL
125	PC 30:0	1.23868	1.29376	1.30155	1.31539	1.15531	1.21341	1.44661	1.39337	1.46579	0.991289	0.960084	0.947235	0.916841	0.940314	0.886026	0.973228	0.956184	0.9598	1.09302	1.09402	1.18218	1.10687	1.12129	1.13355	1.17075	1.22286	1.25019	PC	30	0	0	GPL
126	PC 30:1	0.77386	0.794541	0.798556	0.835175	0.74322	0.770835	0.88963	0.836147	0.921915	0.65851	0.672529	0.651884	0.686228	0.702546	0.693436	0.737407	0.714435	0.725174	0.672854	0.699287	0.745824	0.73195	0.747242	0.771606	0.765833	0.815801	0.827273	PC	30	1	0	GPL
127	PC 30:2	0	0	0	0	0	0	0	0	0	0.0242376	0.0261356	0.0218487	0.0292939	0.0300653	0.023772	0.0316593	0.0296406	0.029632	0.01404	0.0170428	0.0205681	0.0219268	0.0245178	0.0267187	0.0270892	0.0289999	0.032808	PC	30	2	0	GPL
128	PC 32:0	0.844551	0.889965	0.917394	0.916334	0.775277	0.856002	1.13828	1.15816	1.15196	0.756273	0.760705	0.732654	0.682715	0.705252	0.648919	0.814047	0.784744	0.770604	0.808429	0.812211	0.88535	0.824485	0.826194	0.840052	0.993491	1.05557	1.08441	PC	32	0	0	GPL
129	PC 32:1	6.81165	7.02647	7.11474	6.87968	6.13837	6.34978	7.90839	7.44249	7.84808	6.46498	6.54253	6.37733	6.08958	6.26596	5.86429	6.85054	6.71057	6.64467	6.40871	6.49912	7.05342	6.37884	6.49231	6.62146	6.94397	7.4173	7.50653	PC	32	1	0	GPL
130	PC 32:2	0.94834	0.959421	0.970018	0.966053	0.844488	0.893017	0.936701	0.860349	0.948558	0.91228	0.942585	0.920206	0.940238	0.969864	0.942028	0.944087	0.930843	0.94785	0.827973	0.856728	0.932161	0.890664	0.903045	0.917188	0.802711	0.8454	0.85961	PC	32	2	0	GPL
131	PC 32:3	0	0	0	0	0	0	0	0	0	0.155106	0.108809	0.157428	0.105566	0.1161	0.213437	0.104178	0.102242	0.106394	0.140963	0.188518	0.164696	0.112491	0.129009	0.121187	0.131851	0.126592	0.128064	PC	32	3	0	GPL
132	PC 32:4	0	0	0	0	0	0	0	0	0	0.0843431	0.0546469	0.0917218	0.0522432	0.060726	0.137652	0.0566542	0.0584917	0.0578079	0.0728216	0.106692	0.0880877	0.0563012	0.0682541	0.0652516	0.0701978	0.0625226	0.0665107	PC	32	4	0	GPL
133	PC 34:1	12.5207	13.0928	13.2619	12.4892	11.1541	11.5197	13.6934	12.8867	13.2376	12.015	12.1357	11.7655	10.9163	11.1895	10.1734	12.1808	11.9653	11.6637	11.4265	11.6666	12.5651	11.0783	11.3521	11.5056	11.9641	12.8021	12.8492	PC	34	1	0	GPL
134	PC 34:2	5.45716	5.52655	5.53767	5.39249	4.77573	4.99354	4.89619	4.49266	4.76132	5.2107	5.39737	5.23912	5.10687	5.26815	4.83484	5.26297	5.12761	5.08863	5.11161	5.16629	5.67996	5.16798	5.28234	5.32065	4.44884	4.73353	4.79891	PC	34	2	0	GPL
135	PC 34:3	0.439981	0.458724	0.485498	0.524009	0.424053	0.443133	0.459274	0.468957	0.516778	0.449635	0.411275	0.442477	0.435776	0.439244	0.481943	0.41018	0.396538	0.399374	0.380905	0.434656	0.44219	0.395874	0.403529	0.409345	0.359077	0.364842	0.383667	PC	34	3	0	GPL
136	PC 34:4	0.756982	0.966092	1.16727	1.1494	1.13523	1.06975	1.01487	1.21706	1.45878	0.866931	0.594446	0.915816	0.538058	0.608582	1.20776	0.588891	0.57234	0.587142	0.722073	0.998958	0.86479	0.571096	0.649053	0.626721	0.670002	0.644704	0.649824	PC	34	4	0	GPL
137	PC 34:5	0	0	0	0	0	0	0	0	0	0.140531	0.0981006	0.14415	0.0961389	0.106831	0.214632	0.095522	0.0952996	0.0964787	0.104924	0.149751	0.132112	0.0858013	0.0976751	0.0957686	0.0864707	0.0859289	0.0898	PC	34	5	0	GPL
138	PC 36:1	0.819262	0.859125	0.832222	0.876843	0.776017	0.804894	1.33999	1.28109	1.23464	0.999049	0.978161	0.94172	0.90726	0.933081	0.811513	1.25199	1.21223	1.13729	0.880535	0.922102	0.989044	0.890411	0.910086	0.895956	1.40885	1.51455	1.46801	PC	36	1	0	GPL
139	PC 36:2	9.00266	9.16642	9.24327	9.06033	8.07389	8.37932	7.57946	6.87709	7.12605	8.46474	8.68382	8.39087	8.2016	8.4112	7.43066	8.23375	8.04276	7.79787	8.13147	8.25875	8.97842	8.09185	8.36312	8.4571	6.75084	7.25478	7.2587	PC	36	2	0	GPL
140	PC 36:3	1.37508	1.39953	1.39262	1.3373	1.16197	1.26616	1.25477	1.11278	1.18862	1.39363	1.43438	1.40804	1.39071	1.41405	1.26806	1.40245	1.35893	1.34581	1.33408	1.33815	1.50677	1.34612	1.37694	1.38083	1.1427	1.22537	1.25719	PC	36	3	0	GPL
141	PC 36:4	1.85684	2.21472	2.55409	2.42833	2.36054	2.28545	2.17833	2.44692	2.79349	2.14989	1.63581	2.20759	1.50262	1.62842	2.52869	1.53261	1.49788	1.49843	1.7836	2.26014	2.08351	1.48465	1.61857	1.56887	1.58777	1.57313	1.60439	PC	36	4	0	GPL
142	PC 36:5	0.775542	0.942438	1.10442	1.11363	1.04987	1.01519	0.825718	0.918566	1.0864	0.91215	0.697955	0.940745	0.63732	0.7102	1.1935	0.632855	0.624977	0.632091	0.746234	0.961546	0.882925	0.627177	0.698106	0.680299	0.595471	0.585535	0.595289	PC	36	5	0	GPL
143	PC 36:6	0	0	0	0	0	0	0	0	0	0.103484	0.0775274	0.094157	0.0927295	0.0902989	0.131218	0.0882322	0.0829338	0.0833854	0.0721139	0.0912938	0.086268	0.0722559	0.0789553	0.0789092	0.0725	0.0721014	0.0781115	PC	36	6	0	GPL
144	PC 38:1	0.00171979	0	0.00465092	0.00145262	0.00113562	0.00250346	0.00891222	0.0148044	0.017533	0.014945	0.00304291	0.00326892	0.0130899	0.00194673	0	0.0201921	0.02426	0.0099328	0.00169091	0.00357802	0	0	0	0	0.00192639	0.00960222	0.0334227	PC	38	1	0	GPL
145	PC 38:2	1.05657	1.08419	1.07845	1.09547	0.985448	1.00051	0.994136	0.93068	0.925735	0.887226	0.908663	0.867205	0.880903	0.909812	0.786784	0.919624	0.895825	0.855891	0.914127	0.931959	1.01473	0.931234	0.956739	0.980377	0.844538	0.913475	0.901228	PC	38	2	0	GPL
146	PC 38:3	0.329029	0.333419	0.330979	0.349991	0.302099	0.329356	0.317325	0.294688	0.295093	0.296582	0.298808	0.294189	0.287367	0.293201	0.252831	0.301173	0.286708	0.282445	0.271725	0.274209	0.301628	0.276779	0.291046	0.281915	0.252608	0.276509	0.27902	PC	38	3	0	GPL
147	PC 38:4	0.446483	0.419927	0.419353	0.452685	0.38102	0.426362	0.452126	0.431553	0.415402	0.555219	0.590777	0.555513	0.600498	0.599836	0.490285	0.571137	0.563027	0.543811	0.497961	0.462213	0.543966	0.551852	0.547575	0.538402	0.476792	0.496702	0.507653	PC	38	4	0	GPL
148	PC 38:5	1.63965	1.88759	2.13808	2.1592	2.06323	2.02897	1.51159	1.61669	1.81716	1.89555	1.59412	1.98413	1.55088	1.66122	2.24259	1.4127	1.38334	1.38054	1.61906	1.9386	1.89727	1.48213	1.57329	1.54291	1.24327	1.25275	1.2713	PC	38	5	0	GPL
149	PC 38:6	0.349961	0.439343	0.46764	0.479994	0.425293	0.439924	0.462077	0.402097	0.450814	0.445839	0.411684	0.480084	0.446722	0.461748	0.524141	0.466608	0.430991	0.412661	0.377312	0.421926	0.434016	0.383866	0.412931	0.387823	0.350978	0.364795	0.377657	PC	38	6	0	GPL
150	PC 38:7	0	0	0	0	0	0	0	0	0	0.154972	0.121746	0.166312	0.132359	0.138278	0.214351	0.125984	0.121838	0.122581	0.11883	0.152766	0.142451	0.115461	0.124572	0.119819	0.117062	0.120862	0.122889	PC	38	7	0	GPL
151	PC 40:0	0.000178212	0.000184771	0	0.000226778	0.000256504	0	0	0	0	0.000169775	0.000220919	0	0.000128452	0.000225442	0	0.000781253	0.000513335	0	0	0.00018333	0.000259772	0	0	0	0.000419402	0.000169001	0	PC	40	0	0	GPL
152	PC 40:1	0	0	0	0	0	0	0	0	0	0.0365044	0.036061	0.0310029	0.0349431	0.0314682	0.0426012	0.0447415	0.0419543	0.0388216	0.0142517	0.0227403	0.0276287	0.0196521	0.0080029	0.0291336	0.0280464	0.0378371	0.0335757	PC	40	1	0	GPL
153	PC 40:2	0.132442	0.137264	0.136547	0.142253	0.127373	0.126337	0.150761	0.139278	0.137118	0.111967	0.112732	0.104669	0.113311	0.109235	0.0977489	0.123114	0.121361	0.110913	0.107197	0.110031	0.120504	0.112554	0.111999	0.117807	0.108232	0.11843	0.116835	PC	40	2	0	GPL
154	PC 40:3	0.0432409	0.0489047	0.0448702	0.0474701	0.0434154	0.0461047	0.0464885	0.0443917	0.0422896	0.0450107	0.049417	0.048035	0.0482795	0.0470496	0.0400227	0.051399	0.0516282	0.0489267	0.0394922	0.0454257	0.0512853	0.0485002	0.0461391	0.0478041	0.0390944	0.0448602	0.0444064	PC	40	3	0	GPL
155	PC 40:4	0.102834	0.105414	0.101612	0.116598	0.0974208	0.106734	0.101327	0.0925337	0.0933661	0.126308	0.128289	0.126676	0.142837	0.143686	0.121906	0.134292	0.127595	0.120535	0.115915	0.113218	0.134617	0.130467	0.13188	0.129251	0.109704	0.114637	0.115147	PC	40	4	0	GPL
156	PC 40:5	0.367102	0.393551	0.425547	0.459959	0.424629	0.43261	0.367904	0.368202	0.394716	0.424242	0.408463	0.427832	0.414283	0.427624	0.449264	0.390378	0.37697	0.367379	0.382811	0.407411	0.432437	0.393583	0.404587	0.403321	0.340001	0.356014	0.355412	PC	40	5	0	GPL
157	PC 40:6	0.404954	0.413407	0.408097	0.451866	0.398686	0.420735	0.341972	0.316129	0.331555	0.450479	0.460909	0.454102	0.472877	0.487272	0.447567	0.448266	0.43192	0.425299	0.405636	0.40537	0.44492	0.432669	0.434522	0.432963	0.341668	0.349044	0.358611	PC	40	6	0	GPL
158	PC 40:7	0.354135	0.348144	0.365354	0.410345	0.375148	0.391747	0.412253	0.371674	0.392584	0.35737	0.328496	0.350488	0.400063	0.404139	0.415564	0.399758	0.381634	0.363092	0.281344	0.315103	0.346911	0.336464	0.367002	0.360867	0.326746	0.342243	0.364444	PC	40	7	0	GPL
159	PC 42:1	0.0398105	0.0431186	0.0414629	0.0462412	0.0418084	0.0359236	0.0495427	0.0522048	0.0437539	0.0299798	0.026874	0.0286519	0.0319428	0.030724	0.0170936	0.0421209	0.0385258	0.0335227	0.00916203	0.0207706	0.0174241	0.0121915	0.0174818	0.0192849	0.025831	0.0286948	0.0265859	PC	42	1	0	GPL
160	PC 42:2	0.116888	0.112315	0.122221	0.123461	0.106078	0.108718	0.148115	0.141279	0.129977	0.111367	0.107349	0.100781	0.110177	0.112756	0.0945208	0.132373	0.127866	0.121613	0.0884366	0.0936582	0.101196	0.09589	0.099172	0.100206	0.113144	0.1203	0.116378	PC	42	2	0	GPL
161	PC 42:3	0.0214938	0.0180062	0.015489	0.0184352	0.0182905	0.0171722	0.0233711	0.0211281	0.0139663	0.0224878	0.0209046	0.0216296	0.026984	0.0250023	0.0159239	0.0337678	0.0298498	0.0260484	0.0138486	0.0166488	0.0207284	0.0155066	0.0215406	0.022134	0.0170388	0.0237942	0.0260089	PC	42	3	0	GPL
162	PC 42:4	0.0183544	0.021874	0.0230754	0.025398	0.0180577	0.0215701	0.0242992	0.020985	0.0245847	0.034452	0.0264567	0.0296165	0.0370055	0.0293779	0.0239176	0.0355842	0.0367082	0.0289842	0.0141199	0.00687495	0.0190478	0.017366	0.0259299	0.0263988	0.0196361	0.0206536	0.0230559	PC	42	4	0	GPL
163	PC 42:5	0.0458213	0.0523585	0.0551756	0.0582015	0.056912	0.0492103	0.0589704	0.0620747	0.0619516	0.067201	0.0619591	0.0690517	0.073804	0.0739086	0.0739878	0.0696474	0.0678518	0.0602183	0.0564385	0.0568408	0.0625835	0.052321	0.0625328	0.0620727	0.0556196	0.0595604	0.059788	PC	42	5	0	GPL
164	PC 42:6	0.284492	0.276319	0.276944	0.293552	0.254197	0.274107	0.239889	0.216451	0.223709	0.311643	0.326417	0.313412	0.343391	0.343303	0.281319	0.328911	0.312762	0.30567	0.275655	0.270824	0.313344	0.298806	0.305823	0.301284	0.227191	0.247881	0.24882	PC	42	6	0	GPL
165	PC 42:7	0	0	0	0	0	0	0	0	0	0.0625417	0.0665546	0.0617357	0.0709341	0.0703518	0.0664945	0.0689776	0.0671599	0.0669526	0.0524816	0.0605772	0.0616778	0.0571797	0.060274	0.0613093	0.0495134	0.056307	0.0537472	PC	42	7	0	GPL
166	PC 42:8	0.0362022	0.0401102	0.051286	0.0553009	0.053953	0.0492207	0.0407413	0.0464374	0.0501703	0.0742198	0.0601729	0.0779738	0.0619028	0.066384	0.104742	0.0543624	0.0549468	0.0542185	0.0639983	0.0689678	0.0708984	0.0613303	0.0634475	0.0626553	0.0560049	0.0541032	0.0541588	PC	42	8	0	GPL
167	PC 42:9	0.0998147	0.123726	0.136979	0.163506	0.155283	0.159652	0.115247	0.119751	0.135219	0.112618	0.0998021	0.115617	0.115114	0.115201	0.167389	0.0961207	0.0969757	0.0965221	0.100049	0.124158	0.121783	0.117898	0.12163	0.126381	0.0977798	0.101693	0.102613	PC	42	9	0	GPL
168	PC 44:1	0.00220484	0.00407889	0.00178218	0.00479719	0.000936916	0	0.0111486	0.00806229	0.00632253	0.0128711	0.00652177	0.00435151	0.0107881	0.0058766	0.0013538	0.016192	0.0136457	0.010535	0	0	0.00462491	0	0	0.000467767	0.00557886	0.00991195	0.00729298	PC	44	1	0	GPL
169	PC 44:2	0.0865413	0.0900379	0.0888614	0.097215	0.0849204	0.0846914	0.113733	0.110929	0.101683	0.0848018	0.0814248	0.0775225	0.0859638	0.0841079	0.0703654	0.104882	0.104968	0.0921568	0.068484	0.0671252	0.0720761	0.0697071	0.0723345	0.0719256	0.0849929	0.0940148	0.0946311	PC	44	2	0	GPL
170	PC 44:3	0.0123658	0.013091	0.0108885	0.0146773	0.0101005	0.0113624	0.0230691	0.0189057	0.0184094	0.0158033	0.0114175	0.0122256	0.0198216	0.0159128	0.00448976	0.0257199	0.0250921	0.0209437	0.00396807	0.00772883	0.0144422	0.00806434	0.0114438	0.0149245	0.0168371	0.0170307	0.0190256	PC	44	3	0	GPL
171	PC 44:5	0.00747742	0.0179446	0.0189807	0.0273463	0.027998	0.0241531	0.0234135	0.0254205	0.0299636	0.0299254	0.0273231	0.0312425	0.0346996	0.0267149	0.0218974	0.0329419	0.0250404	0.0147799	0.00637037	0.0169451	0.0181608	0.00825802	0.0226015	0.0194322	0.014107	0.0182615	0.0143316	PC	44	5	0	GPL
172	PC 44:6	0.0483602	0.0504771	0.0507246	0.0571501	0.0478431	0.0558584	0.0624716	0.0501879	0.0592681	0.0573125	0.0569148	0.0572476	0.0640868	0.0677242	0.0365333	0.0681094	0.0669772	0.0628933	0.0429166	0.0421917	0.0509451	0.0504611	0.0546719	0.0523956	0.0510427	0.0556177	0.0536445	PC	44	6	0	GPL
173	PC 44:7	0	0	0	0	0	0	0	0	0	0.00543535	0.00738297	0.00287171	0.0118629	0.0132677	0.00354443	0.0129084	0.0116379	0.0105789	0.00108131	0.00305485	0.00291107	0.00391395	0.00589301	0.00388636	0.0025635	0.00594551	0.00706408	PC	44	7	0	GPL
174	PC 44:8	0	0	0	0	0	0	0	0	0	0.0221221	0.0112179	0.0208543	0.0226154	0.0182802	0.0264361	0.0195062	0.0162889	0.0107723	0.0114584	0.0145912	0.0173802	0.00780761	0.0106505	0.0142236	0.00687084	0.00696993	0.0113655	PC	44	8	0	GPL
175	PC 44:9	0.0347998	0.0930671	0.103967	0.135161	0.117945	0.124342	0.126291	0.115824	0.126136	0.120575	0.115217	0.115222	0.1235	0.124707	0.159213	0.113492	0.115629	0.112039	0.108545	0.126999	0.127524	0.119448	0.118944	0.128598	0.120445	0.134181	0.130742	PC	44	9	0	GPL
176	PC O-30:0	0.000221426	0.000628294	0.00120089	0	0.000597991	0.000810989	0.000394172	0.000307654	0.000305706	0.00416979	0.00164557	0.00389249	0.00286393	0.000863135	0.00105923	0.00404804	0.0036126	0.00116338	0.000393795	0.000540171	0.000739979	0.000425793	0.000142684	0.000407448	0.000169965	0.000531734	0.000836955	PC_O	30	0	0	eGPL
177	PC O-30:1	0.0111701	0.0151845	0.0140115	0.0100291	0.0100254	0.0100466	0.0110477	0.00916553	0.0111747	0.0328049	0.0303379	0.0291313	0.0286497	0.0311912	0.0251885	0.0290442	0.0277144	0.0274154	0.0205792	0.0241376	0.0266481	0.0200637	0.0224091	0.0231405	0.0157848	0.0175149	0.0214652	PC_O	30	1	0	eGPL
178	PC O-30:2	0	0.000282679	0	0.000334091	0.000788261	0.000324573	0.000422054	0	0.00137044	0.00240497	0.000525939	0.00115483	0.00307336	0.00100055	0	0.00191611	0.00152735	0.000875099	0	0	0	0	0	0.000129949	0.000111201	0.000695341	0.000693439	PC_O	30	2	0	eGPL
179	PC O-32:0	0.00189407	0.000823798	0	0.00170431	0.00108906	0.00169822	0.000506959	0.000183505	0.000576341	0.002845	0	0.00146917	0.00155487	0.000936068	0	0.00270027	0.0013405	0	0.000278576	0.000158905	0.000390686	0.000708394	0.000435377	0	0.000137834	0	0	PC_O	32	0	0	eGPL
180	PC O-32:1	0.0335498	0.0320377	0.035193	0.0361861	0.0275586	0.0346995	0.0268117	0.0307434	0.0346371	0.0942579	0.091308	0.0986445	0.0910807	0.0913147	0.0864459	0.0767406	0.0832426	0.0803026	0.0700765	0.0539806	0.0649909	0.064185	0.0613428	0.063172	0.0605704	0.0438951	0.0489405	PC_O	32	1	0	eGPL
181	PC O-32:2	0.045522	0.0465327	0.0515621	0.0493068	0.0451329	0.0433538	0.04389	0.0380387	0.0427411	0.0957981	0.0929734	0.0953189	0.0921143	0.0943744	0.0730436	0.0856734	0.0824328	0.0854109	0.0740166	0.0704928	0.0781174	0.0734866	0.0735137	0.0729071	0.059773	0.0602225	0.0666638	PC_O	32	2	0	eGPL
182	PC O-32:3	0	0.000127505	0	0	0	0	0	0.000165178	0	0.000918056	0.00127421	0.000874459	0.00112897	0.000681788	0	0	0.000264	0.000137685	0.000171353	0.000671102	0.000186025	0.000371391	0	0	0.000161619	0.00031453	0	PC_O	32	3	0	eGPL
183	PC O-34:1	0.0395337	0.0380881	0.0357728	0.04211	0.0394424	0.0334702	0.0251468	0.0171939	0.0326724	0.073668	0.0633398	0.0707102	0.0725296	0.0693871	0.0425828	0.0634713	0.0590997	0.0649022	0.0415696	0.0426774	0.0511149	0.0427766	0.0483096	0.0489261	0.0341219	0.036036	0.0381049	PC_O	34	1	0	eGPL
184	PC O-34:2	0	0	0	0	0	0	0	0	0	0.190371	0.180336	0.18719	0.185256	0.180352	0.156032	0.161976	0.154779	0.150839	0.100867	0.0440176	0.0705362	0.0757487	0.0740123	0.0803653	0.0399029	0.047358	0.0543778	PC_O	34	2	0	eGPL
185	PC O-34:3	0.0128908	0.0103479	0.00926091	0.00869155	0.00857363	0.00896105	0.0100135	0.00846649	0.00868014	0.0356378	0.0384893	0.0374811	0.0354056	0.0345282	0.0292467	0.0337337	0.0326004	0.032659	0.0247633	0.0221012	0.0279263	0.0260221	0.0302119	0.0245248	0.0164927	0.0203999	0.023788	PC_O	34	3	0	eGPL
186	PC O-36:1	0	0	0	0	0	0	0	0	0	0.00320368	0.00397721	0.00353995	0.00298864	0.00370988	0.00198763	0.00150048	0.00500063	0.00259445	0.000463341	0	0.000215436	0.000624128	0.000203265	0	0	0.000385231	0.00151684	PC_O	36	1	0	eGPL
187	PC O-36:2	0.0513237	0.0504377	0.0494195	0.0465658	0.0428321	0.0445126	0.0416834	0.0441847	0.04416	0.0894524	0.0822948	0.0877182	0.0828667	0.0869247	0.00761778	0.0868195	0.0825815	0.0820549	0.0569831	0.0597471	0.0653727	0.0555914	0.0604275	0.0587417	0.05557	0.0580793	0.0607719	PC_O	36	2	0	eGPL
188	PC O-36:3	0.0185581	0.0178617	0.00627154	0.0174973	0.0145714	0.0168497	0.0163067	0.0103537	0.0121452	0.046822	0.0501736	0.0484284	0.0436936	0.0474283	0.0352209	0.0435977	0.0428457	0.045405	0.0360795	0.0343443	0.0368862	0.037444	0.0369992	0.0357625	0.0313477	0.0301186	0.0312264	PC_O	36	3	0	eGPL
189	PC O-36:4	0.0262173	0.0187493	0.017398	0.0109881	0.00325585	0.00748278	0.00488168	0.00257081	0.00975507	0.0419549	0.0400618	0.0400903	0.0319416	0.032674	0.0283147	0.0275367	0.0295486	0.0281815	0.0178578	0.0220741	0.0318301	0.017202	0.0150578	0.0193141	0.00362441	0.0121173	0.0107641	PC_O	36	4	0	eGPL
190	PC O-36:5	0.0254469	0.0217162	0.0206949	0.00454462	0.00641903	0.00793267	0.00563517	0.000627613	0.00438256	0.0726805	0.0640937	0.0737373	0.0496664	0.0643077	0.0697776	0.039971	0.0406277	0.0449566	0.0482171	0.0485014	0.052997	0.0457155	0.042649	0.0458216	0.036205	0.0282415	0.025957	PC_O	36	5	0	eGPL
191	PC O-38:4	0.00276441	0.00478046	0.00189706	0.00216477	0.00177464	0.000506606	0.000953058	0.00114	0.00216321	0.0135369	0.0090066	0.0171755	0.011344	0.00707889	0.00367473	0.0148471	0.0114284	0.00777682	0.00483086	0.00656291	0.00759713	0.00175723	0.00314521	0.00516134	0.00154214	0.00194649	0.00272385	PC_O	38	4	0	eGPL
192	PC O-38:5	0	0	0	0	0	0	0	0	0	0.0480628	0.0382597	0.0459916	0.0364768	0.0394202	0.0364452	0.0311406	0.025211	0.0290972	0.0527334	0.0400168	0.0343084	0.0179607	0.0169034	0.0214427	0.0145619	0.00589866	0.0138663	PC_O	38	5	0	eGPL
193	PC O-38:6	0.00119763	0.00216257	0	0	0	0	0.000354626	0	0	0.0252436	0.0229586	0.0268136	0.0174937	0.016267	0.0178059	0.0159063	0.016127	0.0105151	0.0015355	0.00681665	0.0134852	0.00292294	0.00384911	0.00173778	0	0.000848699	0.00184234	PC_O	38	6	0	eGPL
194	PC O-40:1	0.00412343	0.00860524	0.0061966	0.00108681	0.00668356	0.00330661	0.00108216	0.00764747	0.00730831	0.00451552	0.00493763	0.00315195	0.00456483	0.00316263	0.00175846	0.000718704	0.00291896	0.00289529	0.00529116	0.00790962	0.00743848	0.00749113	0.00442159	0.00700128	0.00415698	0.00839184	0.00519331	PC_O	40	1	0	eGPL
195	PC O-40:6	0.00119536	0.00324126	0.000455328	0.000688485	0.000318245	0.000907041	0.00108692	0	0.00274075	0.00968989	0.0106293	0.011392	0.0101678	0.0070378	0.010399	0.0100444	0.00833048	0.00939175	0.00189897	0.00635129	0.00579378	0.00302462	0.00283563	0.00464279	0.0012309	0.00425438	0.00213424	PC_O	40	6	0	eGPL
196	PC O-40:7	0.00142115	0.000284293	0.000822623	0.000433741	0	0	0.000237758	0	0.001003	0.00678607	0.00352269	0.00496756	0.00541018	0.00323357	0	0.00437073	0.00438573	0.00207577	0.00166534	0.00159521	0.00229417	0.00193713	0.00171675	0.00120988	0.000347411	0.000804808	0.00173776	PC_O	40	7	0	eGPL
197	PC O-40:8	0.000470334	0	0.000450768	0.000509049	0.000634788	0.000550021	0.000447517	0.000237106	0.000161803	0.000843027	0	0.000855091	0	0.000209338	0	0.000169248	0.000788324	0.000582746	0	0.000466441	0.000272771	0	0.000324336	0.000222991	0.000203855	0	0.000130607	PC_O	40	8	0	eGPL
198	PC O-42:4	0	7.85e-05	0.000246486	0.000238159	5.6e-05	5.54e-05	0.00021336	0.000346873	0.000189632	0.00023132	0	0.000449084	0	0	0.000448361	0	0.00036352	0	0	0	0.000226188	0	0.000238054	0.000192791	0	0	0.000193561	PC_O	42	4	0	eGPL
199	PC O-44:4	0.0205562	0.0247443	0.0298405	0.0288728	0.0247298	0.0284981	0.0255368	0.023442	0.0201591	0.0282102	0.0424354	0.0404292	0.0302198	0.0356057	0.0179814	0.0330578	0.033356	0.0346493	0.0488975	0.034793	0.0400153	0.0425629	0.0421684	0.0325484	0.0363091	0.0400779	0.0355066	PC_O	44	4	0	eGPL
200	PE 30:0	0.00028777	5.66e-05	0.000712029	0	0.000671537	0.00111334	6.51e-05	0	0.000196912	0	0.000503164	0.00070114	0.000397591	0.000744844	0.000384599	0.00173678	0.0029028	0.00185916	0.00178706	0.00217809	0.000813932	0.00110189	0.00115125	0.00096241	0.00298798	0.00252863	0.00128476	PE	30	0	0	GPL
201	PE 30:1	0.00240486	0.00207969	0.00215931	0.00227859	0.00453933	0.00580273	0.00548651	0.00606309	0.00574528	0.00154549	0.00201915	0.00131791	0	0.00166171	0.00264279	0.00462434	0.00412261	0.00381205	0.00446929	0.00573285	0.00293794	0.0030091	0.00497418	0.00501135	0.0070383	0.00834889	0.00723683	PE	30	1	0	GPL
202	PE 32:0	0.00131295	0.00101293	0.000925704	0.00174632	0.00130687	0.00182986	0.00154912	0.00138457	0.000397548	0.000888255	0.0013263	0.00331293	0.00148403	0.0012875	0.00250126	0.00541539	0.00459974	0.00200352	0.00385136	0.00527212	0.00332327	0.00097644	0.00200495	0.00364236	0.00393523	0.00341519	0.00418766	PE	32	0	0	GPL
203	PE 32:1	0.395969	0.37894	0.365811	0.345117	0.380594	0.341577	0.421757	0.443341	0.415834	0.259233	0.290791	0.295566	0.278844	0.278345	0.28424	0.327664	0.330746	0.336607	0.389185	0.401045	0.363441	0.372833	0.378358	0.36989	0.458767	0.450299	0.424638	PE	32	1	0	GPL
204	PE 32:2	0	0	0	0	0	0	0	0	0	0.0137731	0.0158911	0.00551677	0.00567127	0.00241311	0.0233669	0.0509258	0.0476479	0.0177969	0.0093534	0.00356435	0.0131185	0.0101686	0.0107938	0.0043285	0.0604913	0.0665092	0.0583622	PE	32	2	0	GPL
205	PE 34:1	2.17375	2.07733	2.01691	1.85684	2.11872	1.82083	2.19922	2.3689	2.09245	1.65607	1.92308	1.97277	1.90839	1.76406	1.86426	2.12597	2.2353	2.10484	2.36215	2.41538	2.1242	2.19191	2.20535	2.14353	2.63583	2.54468	2.38245	PE	34	1	0	GPL
206	PE 34:2	1.28545	1.20089	1.18365	1.12689	1.21895	1.03245	1.42736	1.48447	1.36148	0.969722	1.07911	1.09154	1.12129	1.0456	1.08132	1.25151	0.445219	1.25184	1.34026	1.36703	1.25315	1.30766	1.27725	1.26254	1.56703	1.55339	1.479	PE	34	2	0	GPL
207	PE 36:1	1.30779	1.2976	1.31265	1.13948	1.30085	1.11154	1.43813	1.52929	1.25919	1.36039	1.66142	1.74649	1.59989	1.48408	1.57204	1.79907	1.87214	1.77178	1.71461	1.72462	1.48837	1.5417	1.53117	1.46715	1.97644	1.83872	1.72052	PE	36	1	0	GPL
208	PE 36:2	6.31551	5.89249	5.72248	5.28765	6.02196	5.07768	5.91576	6.28118	5.55961	4.79019	5.49279	5.55993	5.5366	5.14207	5.37524	5.59744	5.74276	5.73251	6.40754	6.46309	5.9362	6.0963	6.03878	5.88902	6.53307	6.37434	6.05938	PE	36	2	0	GPL
209	PE 36:3	0.529854	0.4955	0.482781	0.469403	0.517975	0.441595	0.543627	0.574655	0.511888	0.500951	0.559944	0.568134	0.580159	0.534897	0.562394	0.580463	0.599953	0.595529	0.582883	0.577518	0.562843	0.588013	0.57632	0.552665	0.611768	0.61583	0.594778	PE	36	3	0	GPL
210	PE 36:4	0.481118	0.464213	0.43899	0.445723	0.483509	0.431636	0.450362	0.464886	0.432786	0.414605	0.478963	0.478734	0.508447	0.478538	0.488868	0.459937	0.465191	0.463029	0.477075	0.476849	0.451885	0.488318	0.488083	0.474422	0.49467	0.47628	0.458319	PE	36	4	0	GPL
211	PE 36:5	0.126577	0.124307	0.122337	0.0606359	0.128578	0.117702	0.147083	0.145624	0.133654	0.110409	0.125003	0.12439	0.136535	0.124655	0.130111	0.133272	0.13374	0.128972	0.113769	0.111351	0.105182	0.120432	0.119048	0.112962	0.135675	0.139084	0.132554	PE	36	5	0	GPL
212	PE 38:1	0.0345063	0.0355239	0.040252	0.033243	0.0483852	0.0393551	0.0476381	0.0585651	0.0428472	0.0339994	0.0479629	0.0482587	0.0429426	0.0470931	0.0157823	0.0535041	0.0549819	0.0519017	0.052452	0.0539693	0.0446005	0.0474408	0.0480878	0.0462976	0.0645828	0.0575742	0.0493202	PE	38	1	0	GPL
213	PE 38:2	0.499355	0.469951	0.132218	0.120825	0.487853	0.403117	0.447405	0.485194	0.420142	0.313282	0.359389	0.355795	0.371752	0.339342	0.357943	0.354259	0.367321	0.363502	0.459514	0.470734	0.428144	0.43763	0.454904	0.426737	0.466327	0.445983	0.441091	PE	38	2	0	GPL
214	PE 38:3	0.28571	0.270438	0.273584	0.242136	0.268596	0.220214	0.275752	0.292799	0.255227	0.355923	0.388578	0.40117	0.358537	0.342134	0.357955	0.389955	0.41411	0.40951	0.381335	0.368458	0.370979	0.354654	0.373145	0.333666	0.386805	0.373737	0.408437	PE	38	3	0	GPL
215	PE 38:4	2.39913	2.34011	2.29735	2.27442	2.44391	2.14174	2.29344	2.31722	2.03634	2.48709	2.96623	2.99603	3.16208	2.93003	3.07156	3.07151	3.17586	3.08438	2.72404	2.67077	2.54379	2.71233	2.67463	2.54555	2.77211	2.69433	2.56765	PE	38	4	0	GPL
216	PE 38:5	1.62718	1.58832	1.48924	1.55674	1.69786	1.47165	1.46912	1.52323	1.36697	1.54899	1.83256	1.81422	1.99103	1.86205	1.90234	1.75297	1.80222	1.78598	1.72805	1.70883	1.67284	1.81334	1.80015	1.70746	1.70042	1.669	1.59115	PE	38	5	0	GPL
217	PE 38:6	0.402117	0.384566	0.372095	0.38283	0.411723	0.341263	0.392019	0.412887	0.363879	0.337508	0.37987	0.38248	0.414849	0.383323	0.397129	0.40004	0.410533	0.396059	0.35417	0.364034	0.344197	0.379083	0.374035	0.363963	0.391734	0.394505	0.373324	PE	38	6	0	GPL
218	PE 40:1	0.0062266	0.00211355	0.00310356	0.00380263	0.00565938	0.00451499	0.00371064	0.00546594	0.00198583	0.00575222	0.00973777	0.00889907	0.00120914	0.0075787	0.0092675	0.0114713	0.013712	0.0100055	0.00916283	0.0103553	0.00689487	0.00731948	0.00686839	0.00623031	0.00861347	0.00579364	0.00616766	PE	40	1	0	GPL
219	PE 40:2	0.0759146	0.071781	0.0674992	0.0293387	0.0706908	0.0556541	0.0659189	0.0723227	0.0554107	0.0456974	0.0521248	0.0520186	0.0501603	0.0467814	0.051018	0.0508237	0.0553998	0.0527324	0.0710677	0.0668508	0.0611052	0.0607681	0.0599673	0.0604275	0.057885	0.0551889	0.0544079	PE	40	2	0	GPL
220	PE 40:3	0.00857819	0.00929543	0.0132684	0.00884008	0.012943	0.00980223	0.0114311	0.0127218	0.0065939	0.0188099	0.0172945	0.0199623	0.0126285	0.0178742	0.0171563	0.0219896	0.0242	0.0243221	0.0236592	0.0250695	0.0255723	0.0215801	0.023662	0.0204247	0.0179288	0.0202983	0.0276	PE	40	3	0	GPL
221	PE 40:4	0.0750405	0.0608789	0.0609644	0.020845	0.0773863	0.0628516	0.0561658	0.0565218	0.0450295	0.0988178	0.105976	0.0996376	0.11114	0.11146	0.107884	0.100917	0.114784	0.103561	0.108796	0.103812	0.110627	0.110295	0.106862	0.0992286	0.100501	0.0935197	0.0935024	PE	40	4	0	GPL
222	PE 40:5	0.563461	0.519487	0.516289	0.478151	0.531837	0.461383	0.442412	0.473995	0.408513	0.669938	0.758509	0.768705	0.777932	0.700787	0.727855	0.678388	0.713742	0.692836	0.740699	0.709601	0.729202	0.722376	0.707739	0.663702	0.658438	0.647611	0.659528	PE	40	5	0	GPL
223	PE 40:6	1.01274	0.968943	0.946685	0.904588	0.997549	0.823751	0.907788	0.920872	0.810841	1.01522	1.16662	1.20451	1.26497	1.17203	1.19814	1.17701	1.24868	1.17006	1.155	1.13472	1.08977	1.16706	1.16527	1.07959	1.10279	1.07454	1.03711	PE	40	6	0	GPL
224	PE 40:7	0.347366	0.357532	0.33774	0.351361	0.387232	0.311441	0.355562	0.360445	0.310035	0.288627	0.340068	0.344421	0.395871	0.377409	0.387575	0.385635	0.389781	0.36589	0.341333	0.349003	0.325788	0.379138	0.378242	0.347248	0.368701	0.366237	0.357631	PE	40	7	0	GPL
225	PE 40:8	0	0	0	0.000284978	0	0	0	0	0	0	0	0.00033958	0.00043736	0.000956702	0.00105671	0.00155405	0.00107732	0.000474819	0	0.000194679	0	0.0011324	0.000598895	0.00125088	0.00027326	0.000234074	0	PE	40	8	0	GPL
226	PE 42:2	0.0341822	0.0290532	0.0274857	0.0267276	0.0359024	0.0258324	0.0359541	0.03494	0.024863	0.0251658	0.0322343	0.0313355	0.0200483	0.0305468	0.0332201	0.0344586	0.0360668	0.0366373	0.0352018	0.0377152	0.0267738	0.0326288	0.0318234	0.0283083	0.032145	0.0347841	0.0272309	PE	42	2	0	GPL
227	PE 42:3	0.000275697	0.000285037	0.000877214	0.000488174	0.000264368	0.000437285	0.000510647	0.0005837	0.000815488	0.000741228	0.00154772	0.000546431	0.000821835	0.00117324	0.00203089	0.00340785	0.0047022	0.00261113	0.00258119	0.00296331	0.00636498	0.00212706	0.00357111	0.00132046	0.00255475	0.00141867	0.00141465	PE	42	3	0	GPL
228	PE 42:5	0.032138	0.00832653	0.00272009	0.00964283	0.0293662	0.0253845	0.0151487	0.015878	0.00302979	0.0469599	0.0342849	0.0388637	0.0552815	0.039547	0.0312904	0.041377	0.0401375	0.0389503	0.038576	0.0371739	0.0538303	0.0391686	0.033712	0.0338462	0.029476	0.0303272	0.0434119	PE	42	5	0	GPL
229	PE 42:6	0.117942	0.102144	0.101552	0.0467167	0.117074	0.0922391	0.0891906	0.0920605	0.076121	0.115754	0.122059	0.122207	0.139212	0.117896	0.121733	0.115322	0.121076	0.114499	0.12677	0.118972	0.134342	0.124366	0.125976	0.116866	0.110926	0.105708	0.116863	PE	42	6	0	GPL
230	PE 42:7	0.053319	0.053647	0.0224049	0.0254297	0.0607093	0.0443565	0.0465089	0.0505224	0.0380641	0.0541533	0.0593641	0.0584404	0.0545942	0.0606716	0.06006	0.0574462	0.0620219	0.0583231	0.0556502	0.058279	0.0592034	0.0620676	0.0684625	0.0571246	0.0585752	0.05614	0.065947	PE	42	7	0	GPL
231	PE 42:8	0	0	0	0.000114781	0.000203048	0	0	0	0	0.000440546	0	0.00113447	0.00107733	0.00156771	0.00107001	0.000157275	0.00050002	0	0	0	0.000967001	0.000914566	0.0034081	0.000878287	0.000137781	0	0.00100783	PE	42	8	0	GPL
232	PE 44:2	0.00285273	0.00265649	0.00140526	0.00132078	0.00576165	0.00473694	0.00646381	0.00627443	0.00336086	0.0035392	0.0041378	0.00563223	0.0012685	0.00425728	0.00696175	0.0119687	0.0134817	0.0115688	0.0047391	0.0088187	0.00525029	0.0056642	0.00477797	0.00481758	0.0102091	0.00752797	0.00578354	PE	44	2	0	GPL
233	PE 44:3	0	0	0	0	0	0	0	0	0	0.000136251	0	0.000121312	0.000271733	0	0	0.000289512	0.000416978	0.000141257	0	0	0	0	0	0	0.00034986	0.000347934	0	PE	44	3	0	GPL
234	PE 44:4	0	0	0	0	0	0	0	0	0	0.000179627	0.000971726	0.00158374	0.000983214	0.000364796	0.00110105	0.00241949	0.00295183	0.00111337	0.000661741	0.000697499	0.00180843	0	0.000470255	0.00107572	0.00016395	0.000410718	0.000935959	PE	44	4	0	GPL
235	PE 44:5	0.00424481	0.000969951	0.00201181	0.00161631	0.00407616	0.00359369	0.00449686	0.00373838	0.00132452	0.00448739	0.000142482	0.0031512	0.0119426	0.00314694	0.00450901	0.00595574	0.00688943	0.00553178	0.00339576	0.00253197	0.0052844	0.00228739	0.00297975	0.00361368	0.00199101	0.00563719	0.00181442	PE	44	5	0	GPL
236	PE 44:6	0	0.00172448	0.000873034	7.98e-05	0.00204348	0.00230573	0.000334256	0.0001179	0.000289415	0.00101611	0.000190101	0	0.00201768	0.000858471	0.000399392	0.00138094	0.00169003	0.00108424	0	0	0.00226773	0.000151954	0.000718251	0	0	0.00102871	0.00210822	PE	44	6	0	GPL
237	PE 44:7	0.000329128	0	0	0	0	0	0.000298108	0	0	0	0	0	0	0.000440769	0.000129518	0.000715718	0.000559229	0.000128027	0	0.000401099	0.000200284	0	0.000935431	0	0.000361686	0.000216191	0.00139706	PE	44	7	0	GPL
238	PE 44:9	0.00076083	0	0	0.00138186	0.00113196	0.00136601	0	0	0	0	0	0.00133548	0	0.00261473	0.000389637	0.00106212	0.0016259	0.000877873	0.00175198	0.00302996	0.000173587	0.00467814	0.00367271	0.00318736	0	0.000898071	0.000861511	PE	44	9	0	GPL
239	PE O-32:2	0	0	0	0	0	0	0	0	0	0.0109931	0.00886959	0.0126105	0.00161544	0.00914892	0.013437	0.0150397	0.0149664	0.0149223	0.00732179	0.0107591	0.00786612	0.00993121	0.00824046	0.00872065	0.0120683	0.0100654	0.0108753	PE_O	32	2	0	eGPL
240	PE O-34:2	0.0416904	0.0371313	0.0333945	0.037682	0.0477458	0.0401552	0.0422848	0.0456003	0.0394201	0.0513154	0.0542994	0.0541249	0.0466004	0.0560156	0.0592644	0.0570777	0.0603532	0.0591447	0.0463466	0.0476662	0.0441819	0.0487332	0.0471764	0.0504925	0.0537412	0.0527154	0.0479579	PE_O	34	2	0	eGPL
241	PE O-34:3	0	0	0	0	0	0	0	0	0	0.0147934	0.0156745	0.0165852	0.0165783	0.0179527	0.0193689	0.019924	0.0194621	0.0192148	0.010694	0.0111424	0.00747921	0.0138859	0.0132038	0.011476	0.0136855	0.0124763	0.0199835	PE_O	34	3	0	eGPL
242	PE O-36:3	0.011481	0.0111024	0.0142307	0.00905079	0.0189678	0.0179737	0.0135246	0.0171828	0.0152239	0.0278214	0.0332475	0.0318239	0.0268164	0.0327568	0.0342736	0.0326895	0.0335195	0.0351028	0.0224997	0.0258699	0.0229284	0.0254122	0.0230425	0.0247622	0.0303489	0.0297858	0.0295552	PE_O	36	3	0	eGPL
243	PE O-36:4	0.00109752	0.00119991	0.00259842	0.00546324	0.00728786	0.00742873	0.00347565	0.00437861	0.00176114	0.000970986	0.00239706	0.00959644	0.00354857	0.00613443	0.0168338	0.0199996	0.0185353	0.006382	0	0.00358728	0	0.000794105	0.00198359	0.00386081	0.00248123	0.00331799	0.00104927	PE_O	36	4	0	eGPL
244	PE O-36:5	0	0	0	0	0	0	0	0	0	0.0927465	0.0897282	0.100529	0.113471	0.0911236	0.0926527	0.0762703	0.0818028	0.0855847	0.0795517	0.0723282	0.0798883	0.0730369	0.0711676	0.0622744	0.0455634	0.0478295	0.0549663	PE_O	36	5	0	eGPL
245	PE O-36:6	0	0	0	0	0	0	0	0	0	0.0339182	0.0370926	0.0462301	0.0315054	0.0366659	0.0422062	0.0355929	0.0440622	0.0308949	0.0271844	0.0353311	0.0207724	0.0216885	0.0191556	0.0240149	0.017418	0.0174138	0.0164318	PE_O	36	6	0	eGPL
246	PE O-38:4	0.000330389	0.000213408	0	0.000407541	0.000434054	0.000481405	0.00021435	0.000220059	0.000694208	0.000462122	0.000292521	0.000250247	0.000823609	0.00135376	0.00100458	0.00140444	0.00148188	0.000520251	0.000329179	0.000183719	0.00227315	0.00172782	0.000366044	0.000406571	0	0	0.00032341	PE_O	38	4	0	eGPL
247	PE O-38:5	0.0409603	0.0326351	0.0337753	0.0361449	0.0384532	0.0350618	0.0245946	0.0287722	0.02923	0.048832	0.052158	0.0517086	0.0375045	0.048245	0.0477107	0.0413819	0.0412016	0.046839	0.0432158	0.0413211	0.0411769	0.0452694	0.0418001	0.0381271	0.0245853	0.022744	0.0372542	PE_O	38	5	0	eGPL
248	PE O-38:7	0	0	0	0	0	0	0	0	0	0.0445209	0.0465046	0.0498348	0.0227142	0.0414434	0.046303	0.0415726	0.044961	0.0451898	0.038491	0.0390296	0.0373138	0.0369265	0.0378504	0.0290519	0.0280635	0.0252814	0.0245345	PE_O	38	7	0	eGPL
249	PE O-40:6	0	0	0	0	0	0	0	0	0	0.0109039	0.0141648	0.0145956	0.00307457	0.0117469	0.0165477	0.0100477	0.00893186	0.00776468	0.0134818	0.0136356	0.00353025	0.0140683	0.00878421	0.00895963	0.00387315	0.00294378	0.00236748	PE_O	40	6	0	eGPL
250	PE O-42:6	0	0	0	0	0	0	0	0	0	0.000646976	0.00106592	0.00104943	0	0.000474261	0.00165297	0.00230475	0.00167604	0.0013673	0.00129941	0.00165945	0.000686397	0.00375326	0.0013166	0.0010452	0.00177918	0.000870962	0.00214502	PE_O	42	6	0	eGPL
251	PG 32:1	0.00401622	0.00336819	0.00319579	0.00765746	0.00626481	0.00999803	0.00620593	0.00412682	0.00573581	0.00336363	0.0031762	0.00256212	0.00397993	0.0078829	0.00948745	0.00760595	0.0098531	0.00796853	0.0049587	0.00314762	0.00532352	0.0115088	0.0121046	0.00907962	0.00760952	0.00714472	0.00844825	PG	32	1	0	GPL
252	PG 32:2	0.000253909	0	0.000160347	0.000475591	0.000309512	0.000509677	0.000388135	0	8.8e-05	0.000753641	0.000171438	0.000327401	0.000510069	0.00161051	0.00169711	0	0.000174314	0	0	0.000178676	0.000437419	0.00210558	0.00162856	0.00122748	0	0	0	PG	32	2	0	GPL
253	PG 34:1	0.148278	0.126912	0.0387437	0.0748443	0.134491	0.159974	0.139528	0.12131	0.136295	0.0915775	0.119766	0.1121	0.144409	0.124924	0.128035	0.115074	0.117771	0.116999	0.14599	0.140839	0.133767	0.161218	0.163074	0.149056	0.161764	0.148262	0.146909	PG	34	1	0	GPL
254	PG 34:2	0.0304269	0.0244399	0.0217397	0.0339222	0.031291	0.0366168	0.0215539	0.0185987	0.0231515	0.0254562	0.030861	0.028831	0.0436565	0.0421173	0.0442142	0.0241796	0.0250221	0.0250842	0.0289353	0.0267651	0.0276265	0.0417928	0.0439904	0.0371088	0.0223034	0.0195686	0.0216141	PG	34	2	0	GPL
255	PG 36:1	0	0	0	0.00644605	0	0	0.0128666	0.0100954	0.00897152	0.004595	0.00441973	0.00696741	0.000910183	0.00430012	0.00471798	0.0216499	0.0206442	0.020138	0.00780801	0.00409398	0.00676777	0.00516474	0.00388895	0.0020541	0.0225484	0.0225077	0.0228974	PG	36	1	0	GPL
256	PG 36:2	0.147743	0.113339	0.0351293	0.0482793	0.131419	0.156433	0.0938299	0.0898613	0.106128	0.0744389	0.087699	0.0793515	0.126112	0.112587	0.120521	0.0724125	0.0785636	0.0804883	0.0904498	0.0888631	0.0899856	0.12677	0.129082	0.11739	0.0748477	0.0697697	0.0735366	PG	36	2	0	GPL
257	PG 36:3	0.0232182	0.0162669	0.00495153	0.00732093	0.0189714	0.0230682	0.0126684	0.0103143	0.0133921	0.017907	0.0208792	0.0194606	0.023991	0.0261825	0.0265124	0.0135383	0.0138528	0.0153859	0.0169324	0.0169878	0.0185332	0.0252148	0.0249203	0.0237088	0.0102066	0.0103288	0.0114716	PG	36	3	0	GPL
258	PG 36:4	0.00181752	0.00174664	0.000339632	0.00143479	0.00169953	0.00327555	0.00368642	0.00322997	0.00209654	0.00163873	0.000332133	0.000984477	0	0.00569668	0.00624565	0.00869558	0.00870216	0.00842004	0	0	0.00165619	0.000694991	0.00279783	0.00168143	0.00262715	0.00171171	0.00575181	PG	36	4	0	GPL
259	PG 38:2	0	0	0	0	0	0	0	0	0	0.00157915	0.00112629	0.000898242	0.00561352	0.00274966	0.0023392	0.00183323	0.00232419	0.00160143	0.00149047	0.00279882	0.00341688	0.00334652	0.00330772	0.00375509	0.00114887	0.00182875	0.00284609	PG	38	2	0	GPL
260	PG 38:3	0.0106995	0.00696858	0.00436837	0.00701851	0.00644973	0.010672	0.00390877	0.00404315	0.00479398	0.00212362	0.00235025	0.00216361	0	0.00320016	0.00367908	0.00135073	0.00214006	0.00214787	0	0.00238919	0.00459703	0.00263128	0.00459673	0.00496949	0.000909339	0.00157379	0.00360271	PG	38	3	0	GPL
261	PG 38:4	0.0147524	0.00822273	0.00719569	0.0027765	0.0113129	0.0130511	0.0115129	0.00695965	0.00793524	0.0102469	0.0110273	0.00888363	0.00577936	0.0138978	0.0133788	0.0130303	0.0130214	0.0140581	0.0103467	0.00883654	0.0125071	0.0161956	0.0149575	0.0130793	0.0112143	0.0104884	0.0129503	PG	38	4	0	GPL
262	PG 38:5	0.00694969	0.00408549	0.00339126	0.00797413	0.00684928	0.0128025	0.00271888	0.00256855	0.00227496	0.0102064	0.00880265	0.00839281	0.00876918	0.0150847	0.0167216	0.00747571	0.00680335	0.00861334	0.00703525	0.00623564	0.0114027	0.0160825	0.0149738	0.0119214	0.0035041	0.00331135	0.0059163	PG	38	5	0	GPL
263	PG 38:6	0.014555	0.00969335	0.00910803	0.0140274	0.0133278	0.0131806	0.0105343	0.0100053	0.0106125	0.0106835	0.00937393	0.00984774	0.00967639	0.0163296	0.0170185	0.0111329	0.011377	0.0120064	0.00870585	0.00812509	0.00998506	0.00753521	0.0148125	0.0119773	0.00707772	0.00649574	0.00931517	PG	38	6	0	GPL
264	PG 38:7	0.00409394	0.00304799	0.00218292	0.00460081	0.00478281	0.00762618	0.00132463	0.00059752	0.00168989	0.00482586	0.00561953	0.00306989	0.0313341	0.010169	0.010224	0.00215627	0.00366657	0.00301885	0.00141751	0.00202713	0.00391216	0.00132763	0.00557469	0.00496372	0.000538037	0	0.00133259	PG	38	7	0	GPL
265	PG 40:4	0	0.000237124	9.83e-05	0	0.000263817	0.000312995	0.000102758	9.07e-05	0	0.000325575	0	0	0	0.000395118	0.000179161	0	0	0	0.000212391	0	0.000447901	0.000307509	0.000188126	0	0	0	0.000154366	PG	40	4	0	GPL
266	PG 40:5	0	0	0	0	0	0	0	0	0	0.00206115	0.000767034	0.000677354	0.000250556	0.00115072	0.000592926	0.00147957	0.000527712	0.000913732	0.000470437	0	0.00213941	0.00189778	0.00127376	0.000912192	0.000224214	0	0.000508291	PG	40	5	0	GPL
267	PG 40:6	0.0249776	0.0155115	0.0119731	0.0175306	0.0147628	0.0224111	0.0117101	0.0114302	0.0119147	0.00346535	0.00303325	0.0012225	0	0.00241687	0	0.000144235	0.00149527	0.000168596	0.00161393	0.00223189	0.00547007	0.00549322	0.00418977	0.00221613	0	0	0.00206262	PG	40	6	0	GPL
268	PG 40:7	0.131334	0.100524	0.0934115	0.104556	0.0952588	0.112812	0.0807902	0.0776091	0.0867517	0.0843477	0.0936506	0.0861237	0.120821	0.110286	0.117706	0.0752237	0.0807058	0.0812012	0.0763357	0.0752166	0.0832279	0.0902254	0.09477	0.083439	0.0576487	0.0572687	0.0618027	PG	40	7	0	GPL
269	PG 40:8	0	0	0	0	0	0	0	0	0	0.00880893	0.00689854	0.00651064	0.00401559	0.0113074	0.0116421	0.00527287	0.00618615	0.0053125	0.00303931	0.00379385	0.00652525	0.00821606	0.0065509	0.00536513	0.00107208	0.00110934	0.00349414	PG	40	8	0	GPL
270	PG 42:10	0	0	0	0	0	0	0	0	0	0.00385331	0.00279585	0.00187116	0.00156945	0.00670164	0.00837249	0.00218179	0.00236601	0.0022332	0.00159897	0.00112356	0.00301757	0.00437289	0.00331189	0.00248169	0.000720944	0.000949223	0.00115249	PG	42	10	0	GPL
271	PG 42:8	0.00114031	0.00128573	0	0	0.000628656	0.000701082	6.32e-05	0	0.00019615	0.00284401	0.00162284	0.00133639	0.000146277	0.000729028	0.00132441	0.00109795	0.00103395	0.00214446	0.00135113	0.000852243	0.00309422	0.00200535	0.000441845	0.00101791	0.000748741	0.000917225	0.000961586	PG	42	8	0	GPL
272	PG 42:9	0.00772091	0.00467757	0.0032859	0.00446552	0.00417913	0.00493497	0.00384078	0.00165016	0.00181338	0.00884797	0.00635413	0.00766266	0.00407189	0.00967536	0.010447	0.00623954	0.00730203	0.00485015	0.0037712	0.00318746	0.00749416	0.00459049	0.00516079	0.00343399	0.00187272	0.00183094	0.00361901	PG	42	9	0	GPL
273	PG 44:10	0.00068326	0	0	0	0	0.000941234	0	0	0	0.00516117	0.00256294	0.00276973	0.000920997	0.00257046	0.00407033	0.00181169	0.00320782	0.00252508	0.000983384	0.000799696	0.0031138	0.000449531	0.0011448	0.000823361	0.000514472	0.000758874	0.000786075	PG	44	10	0	GPL
274	PG 44:11	0.0103029	0.0101202	0.011275	0.01244	0.00691302	0.00786586	0.00644734	0.00588398	0.00803191	0.0163916	0.0175177	0.0164349	0.00891886	0.0181874	0.0193877	0.0136538	0.0158777	0.0149395	0.0094467	0.0095232	0.0139536	0.00953439	0.0109044	0.009935	0.00500042	0.00648567	0.00783985	PG	44	11	0	GPL
275	PG 44:12	0.0550032	0.0414954	0.0382879	0.0170106	0.0307323	0.0343413	0.032331	0.031934	0.0347904	0.0389025	0.0422566	0.0390685	0.0470194	0.0432328	0.0478337	0.0371976	0.0427415	0.0399447	0.0282827	0.0254666	0.031289	0.0275927	0.0292577	0.0261372	0.0255699	0.0241204	0.0259078	PG	44	12	0	GPL
276	PI 30:0	0.00223298	0.00319286	0.00393068	0.0101732	0.0100905	0.0128768	0.00660863	0.00650475	0.00662733	0.00206165	0.0034276	0.00241918	0.00455856	0.00916865	0.0111277	0.00469366	0.0056793	0.00540471	0.00651516	0.00646592	0.00359076	0.0139401	0.0130862	0.0122072	0.0112888	0.0111265	0.00729916	PI	30	0	0	GPL
277	PI 30:1	0	0.000694536	0.000356801	0.00568558	0.00166984	0.00237183	0.000531743	0.000654172	3.58e-05	0	0.000351021	0	0.00312738	0.00274087	0.00344976	0.000225997	0.000949889	0.000768085	0	0.000614505	0	0.00233414	0.00274038	0.00190866	0.00028258	0.00209919	0	PI	30	1	0	GPL
278	PI 32:0	0.0765538	0.0717485	0.0305118	0.0234121	0.10111	0.116644	0.107815	0.128328	0.121831	0.0410843	0.068632	0.0592589	0.112307	0.0917455	0.103034	0.0647891	0.0748814	0.082752	0.0923812	0.0879736	0.0501917	0.123358	0.122787	0.103932	0.141066	0.129797	0.0838385	PI	32	0	0	GPL
279	PI 32:1	0.128744	0.126042	0.122487	0.198114	0.160618	0.177527	0.12883	0.148347	0.140414	0.073292	0.12334	0.112219	0.202815	0.1631	0.1742	0.0955812	0.114887	0.128663	0.148081	0.131937	0.0835589	0.198511	0.185303	0.149638	0.149858	0.139562	0.0985326	PI	32	1	0	GPL
280	PI 32:2	0	0	0	0	0	0	0	0	0	0.00423316	0.00669767	0.00539338	0.00758109	0.0157125	0.0177239	0.00478229	0.00805041	0.00858329	0.00310524	0.00267035	0.00276556	0.013751	0.01325	0.0107343	0.00649976	0.00874887	0.00251809	PI	32	2	0	GPL
281	PI 34:0	0.0212241	0.0164539	0.0197406	0.0019681	0.00299412	0.0199357	0.0596141	0.084156	0.0852124	0.0232457	0.0321068	0.012163	0.0211796	0.0182861	0.023126	0.0326973	0.052231	0.0551373	0.00624472	0.00270209	0.00450997	0	0	0.00947136	0.106488	0.0911689	0.0565728	PI	34	0	0	GPL
282	PI 34:1	0.938388	0.909471	0.902083	1.2748	1.06837	1.18261	0.994065	1.16619	1.08454	0.538555	0.935867	0.848555	1.36167	1.09974	1.19828	0.772607	0.930516	1.00981	1.18669	1.06499	0.649908	1.40309	1.32938	1.0724	1.31982	1.21494	0.814276	PI	34	1	0	GPL
283	PI 34:2	0.192663	0.180546	0.184249	0.306507	0.241246	0.260806	0.139217	0.15789	0.150123	0.117447	0.198348	0.178623	0.33471	0.266537	0.288488	0.139523	0.16801	0.183609	0.203212	0.178309	0.116694	0.279329	0.266982	0.20962	0.157739	0.147245	0.101219	PI	34	2	0	GPL
284	PI 34:3	0	0	0	0	0	0	0	0	0	0.00163526	0.00333753	0.00196847	0.00401041	0.0089831	0.0107911	0.00190882	0.00372305	0.00382227	0.0031365	0.00199862	0.000934408	0.00214637	0.0064787	0.00497996	0.00325017	0.00321359	0.000884766	PI	34	3	0	GPL
285	PI 36:1	1.3441	1.3022	1.38231	1.62604	1.35685	1.48062	1.65054	2.00843	1.77676	0.603637	1.11454	1.00655	1.40298	1.11567	1.23008	0.998933	1.22655	1.30068	1.4539	1.3053	0.757527	1.49751	1.42149	1.12466	1.86242	1.70922	1.10672	PI	36	1	0	GPL
286	PI 36:2	0.735849	0.692281	0.710929	1.0243	0.840774	0.905286	0.536722	0.607521	0.578421	0.398599	0.697715	0.626055	1.06276	0.836316	0.900036	0.507197	0.630506	0.670269	0.745703	0.660375	0.409266	0.901992	0.857409	0.682309	0.602863	0.553563	0.373489	PI	36	2	0	GPL
287	PI 36:3	0.0938569	0.0919585	0.0261581	0.0370102	0.110851	0.121658	0.070405	0.080541	0.0792543	0.058245	0.101779	0.0900844	0.157462	0.12306	0.132498	0.0684081	0.0840644	0.0933896	0.106188	0.0901495	0.0584799	0.133047	0.121786	0.0931336	0.0817251	0.0747386	0.0503708	PI	36	3	0	GPL
288	PI 36:4	0.063657	0.0640224	0.0690781	0.0901709	0.0634909	0.0777509	0.0548782	0.0622883	0.0587223	0.0391349	0.0637106	0.0582321	0.0872299	0.0688198	0.0774667	0.0408938	0.0507168	0.0555196	0.0641735	0.0531993	0.0364864	0.0716094	0.0645318	0.0537791	0.0460479	0.0455875	0.0301486	PI	36	4	0	GPL
289	PI 36:5	0.00230672	0.0044403	0.00634605	0.00416579	0.00598964	0.00906729	0.0030746	0.00328418	0.00491358	0.000696919	0.00104223	0.000748575	0.00211833	0.00499249	0.00867666	0.000972437	0.00201711	0.00218082	0.000680678	0.000551356	0.000371675	0.00248518	0.00293345	0.0021694	0.00117518	0.000712235	0.000310589	PI	36	5	0	GPL
290	PI 38:1	0.0895886	0.0869924	0.0916312	0.108685	0.0920045	0.0889967	0.109614	0.138085	0.11748	0.0219968	0.0403069	0.0352842	0.046223	0.040932	0.043409	0.0415709	0.0526976	0.0507313	0.0663823	0.0623399	0.0333436	0.0684197	0.0645036	0.0529381	0.0971043	0.0903997	0.0552999	PI	38	1	0	GPL
291	PI 38:2	0.126823	0.120144	0.125165	0.148131	0.125986	0.125245	0.115294	0.137912	0.119515	0.0378935	0.072281	0.0633568	0.0916209	0.0703943	0.0794899	0.062159	0.0800259	0.0782724	0.0964403	0.0908745	0.0477517	0.10078	0.100004	0.0775107	0.101569	0.0948942	0.0612533	PI	38	2	0	GPL
292	PI 38:3	0.245086	0.240693	0.25847	0.29604	0.238463	0.257719	0.232611	0.271736	0.25101	0.167621	0.30806	0.275465	0.366375	0.290118	0.311666	0.239969	0.314398	0.318861	0.307721	0.270081	0.165044	0.314838	0.289284	0.23141	0.316953	0.285076	0.191653	PI	38	3	0	GPL
293	PI 38:4	0.345136	0.335991	0.370039	0.416958	0.293513	0.338918	0.3115	0.362981	0.348188	0.256	0.465695	0.41814	0.560024	0.428376	0.470243	0.337242	0.428281	0.455597	0.455159	0.380837	0.243345	0.450335	0.410195	0.313881	0.40374	0.369573	0.245474	PI	38	4	0	GPL
294	PI 38:5	0.147884	0.146375	0.171919	0.113831	0.162363	0.184604	0.113531	0.127497	0.122511	0.105965	0.180188	0.162766	0.25573	0.210614	0.221455	0.117542	0.151596	0.157053	0.177463	0.153857	0.0999819	0.218848	0.199165	0.158229	0.133438	0.125213	0.083841	PI	38	5	0	GPL
295	PI 38:6	0.09705	0.09658	0.0488319	0.0759395	0.113951	0.123069	0.0912498	0.103356	0.0957929	0.060697	0.104937	0.0895639	0.199511	0.123849	0.134213	0.0766854	0.0977842	0.104617	0.0925967	0.0796458	0.0516424	0.116565	0.11124	0.0882424	0.0914714	0.0881857	0.0580684	PI	38	6	0	GPL
296	PI 38:7	0.000125963	9.92e-05	0.000248933	0.00116112	0.000301178	0.000504166	0	0	0	0	0	0	0	0.00112712	0.000907735	0	0.000416443	0	0	0	0	0.00014854	0.00018137	0	0	0	0	PI	38	7	0	GPL
297	PI 40:1	0.00101396	0.00133339	0.0017359	0	0.00252611	0.00246539	0.00355836	0.00413204	0.00165262	0.000115757	0.00106789	0.00120198	0.00103371	0.00132031	0.00144222	0.0023489	0.00391644	0.00317752	0.00278075	0.00428905	0.000612765	0.00202349	0.00363304	0.0020462	0.00673513	0.00534996	0.00294217	PI	40	1	0	GPL
298	PI 40:2	0.00655662	0.00658983	0.00747934	0.014211	0.0110133	0.00957161	0.010125	0.0104436	0.00776667	0	0	0	0	0	0.000676898	0.00117247	0.00282596	0.00251591	0.00281947	0.00398497	0.00120703	0.00417662	0.00390385	0.00314348	0.00598973	0.00324142	0.00224329	PI	40	2	0	GPL
299	PI 40:3	0.0382439	0.0449053	0.0537687	0.00978173	0.0283307	0.0168082	0.0387676	0.044381	0.0228502	0.0185912	0.0318425	0.0284595	0.0361222	0.0283481	0.031552	0.0260997	0.0327672	0.0317051	0.0318102	0.0269837	0.0173934	0.032657	0.0302066	0.0243713	0.0356008	0.0309809	0.0218068	PI	40	3	0	GPL
300	PI 40:4	0.0500245	0.0483696	0.0555673	0.0552081	0.0473793	0.0493227	0.0497701	0.0583847	0.0544363	0.0303494	0.0554982	0.048916	0.0685406	0.0529823	0.0588169	0.0477128	0.0633385	0.0631843	0.0590391	0.0512425	0.0309466	0.0605197	0.0567389	0.0428662	0.0638643	0.056102	0.0359741	PI	40	4	0	GPL
301	PI 40:5	0.12931	0.126957	0.142683	0.20343	0.132361	0.144563	0.160031	0.193858	0.16993	0.0858392	0.157285	0.140155	0.202209	0.16407	0.17277	0.12682	0.176205	0.172083	0.154828	0.133007	0.0850656	0.174747	0.157148	0.123985	0.18907	0.183353	0.119199	PI	40	5	0	GPL
302	PI 40:6	0.213039	0.211893	0.23564	0.146741	0.226447	0.23646	0.244393	0.289202	0.258602	0.140204	0.254101	0.226212	0.355625	0.260284	0.286025	0.207614	0.271321	0.264008	0.221451	0.197648	0.121536	0.251064	0.235147	0.185143	0.258928	0.239161	0.157122	PI	40	6	0	GPL
303	PI 40:7	0.0463835	0.0451307	0.051703	0.0389038	0.0550841	0.0601684	0.0343235	0.0384448	0.0383728	0.0313236	0.0518655	0.0463659	0.0864638	0.0668762	0.0733995	0.0358521	0.0470369	0.0476036	0.0409115	0.0373078	0.0227459	0.0516754	0.0505196	0.0398693	0.0313309	0.0285627	0.0195941	PI	40	7	0	GPL
304	PI 42:5	0.0163246	0.0164958	0.0179534	0.0196509	0.0173357	0.0161015	0.0231889	0.0265368	0.022942	0.0111631	0.0199969	0.0165858	0.0239143	0.0203834	0.0207173	0.0177059	0.0221609	0.0234412	0.0191394	0.0175348	0.0103103	0.0214047	0.018425	0.0154512	0.0267142	0.0249493	0.0144716	PI	42	5	0	GPL
305	PI 42:6	0.0023994	0.00359984	0.00224585	0.00284803	0.00704723	0.00781115	0.0022612	0.00218332	0.00178779	0.00294391	0.00497162	0.00479061	0.00128225	0.00949976	0.0100431	0.00505158	0.00791003	0.00682886	0.00228777	0.00354903	0.00167004	0.00624329	0.00744808	0.00653805	0.00462695	0.0036043	0.00177794	PI	42	6	0	GPL
306	PS 32:1	0.0439541	0.0354771	0.0345782	0.0351461	0.0359371	0.0413951	0.0323886	0.0367804	0.0406921	0.0167169	0.0183683	0.0148189	0.0152686	0.0177061	0.0185252	0.0199438	0.0201869	0.0241954	0.0243531	0.0218141	0.0188155	0.0182368	0.0226279	0.0215419	0.021187	0.0186365	0.0184201	PS	32	1	0	GPL
307	PS 34:1	0.377921	0.295268	0.286558	0.305118	0.338693	0.376041	0.273627	0.308569	0.333664	0.196936	0.262103	0.236151	0.326597	0.265692	0.283688	0.243329	0.244016	0.28868	0.305616	0.277934	0.215988	0.287104	0.283959	0.244275	0.278972	0.242925	0.213714	PS	34	1	0	GPL
308	PS 34:2	0.0537781	0.0454269	0.0436032	0.0471264	0.0498905	0.0558164	0.0366569	0.0402125	0.0451978	0.0332261	0.0399598	0.0379159	0.0550802	0.0452202	0.0469098	0.03482	0.0347205	0.0439974	0.0428532	0.0381102	0.0332568	0.0464835	0.0428783	0.0392386	0.0355558	0.032106	0.0298187	PS	34	2	0	GPL
309	PS 36:1	0.779361	0.599428	0.601176	0.313287	0.715031	0.781917	0.581207	0.673164	0.719039	0.472283	0.660626	0.605213	0.851546	0.687277	0.727838	0.593876	0.609047	0.704752	0.676488	0.620698	0.466182	0.639638	0.618876	0.537267	0.652815	0.559258	0.483317	PS	36	1	0	GPL
310	PS 36:2	0.312972	0.239311	0.241266	0.263122	0.289847	0.31723	0.20906	0.242125	0.259468	0.188822	0.253841	0.235838	0.350281	0.281433	0.295869	0.221473	0.227653	0.262378	0.262999	0.234504	0.188878	0.265699	0.260346	0.227766	0.228241	0.198046	0.169586	PS	36	2	0	GPL
311	PS 36:3	0.0193219	0.0141384	0.0119324	0.0142925	0.018068	0.0186692	0.0137678	0.0136532	0.0154906	0.0159269	0.0197616	0.016304	0.009037	0.020945	0.0214947	0.0175244	0.0180473	0.0224555	0.0160162	0.0168261	0.0134065	0.0157537	0.0162607	0.015814	0.0144857	0.0121574	0.0135572	PS	36	3	0	GPL
312	PS 36:4	0.0208595	0.0243069	0.0270064	0.0279258	0.0182242	0.0314358	0.0239165	0.0277104	0.0363238	0.00455382	0.000153981	0.000400164	0.0141851	0.00240085	0.0101001	0.00235559	0.00386047	0.00447365	0	0.00540958	0	0	0	0	0	0	0	PS	36	4	0	GPL
313	PS 38:1	0.0182616	0.0178605	0.00249532	0.0068953	0.0203379	0.0200446	0.0168847	0.0231414	0.0208727	0.0165095	0.0321634	0.040206	0.0453453	0.0338756	0.0386464	0.033719	0.0338778	0.0342826	0.0530255	0.0392468	0.0170549	0.0644782	0.0432295	0.0358752	0.0418561	0.0366536	0.0208409	PS	38	1	0	GPL
314	PS 38:2	0.0423415	0.033469	0.0322942	0.0360277	0.0424788	0.0430962	0.0309763	0.0347136	0.0381814	0.0156939	0.0232284	0.020315	0.0338506	0.0265902	0.0273708	0.0208086	0.0218192	0.0231583	0.0318143	0.0276359	0.0205591	0.0314119	0.0300012	0.023979	0.0263333	0.0230483	0.0199527	PS	38	2	0	GPL
315	PS 38:3	0.0721403	0.052541	0.0584781	0.0577342	0.0628628	0.0627422	0.0522366	0.0597871	0.0569748	0.0561153	0.0830781	0.075089	0.0877743	0.0768095	0.0778458	0.0674663	0.0706272	0.081205	0.079155	0.0685567	0.0561081	0.0744596	0.0712537	0.059035	0.0752449	0.0651711	0.0562909	PS	38	3	0	GPL
316	PS 38:4	0.0720868	0.0687253	0.0236666	0.0309461	0.052467	0.0885025	0.0756372	0.0884668	0.116854	0.0455006	0.0511396	0.0446428	0.105657	0.0472595	0.0621819	0.0694444	0.0726618	0.0881419	0.0354496	0.0369041	0.0298518	0.0262593	0.026437	0.0197348	0.0403745	0.0367756	0.0319867	PS	38	4	0	GPL
317	PS 38:6	0.00197125	0.000950097	0.0010307	0.004074	0.00217747	0.00392658	0.00267539	0.000757854	0.00410266	0	0	0	0.000663834	0	0	0	0	0.00147068	0.000299852	0	0.000735027	0.000468864	0	0	0.00151913	0.00699981	0.000445397	PS	38	6	0	GPL
318	PS 40:1	0.00740117	0.0128454	0.0110088	0.0151008	0.0128713	0.0124105	0.00933208	0.0108663	0.00896159	0.0143153	0.0306765	0.0453621	0.0339559	0.0340145	0.0379285	0.0315604	0.0333619	0.032295	0.064137	0.0439678	0.0150644	0.0804689	0.0447779	0.0388149	0.0407383	0.0376226	0.0164094	PS	40	1	0	GPL
319	PS 40:2	0.0111811	0.0117232	0.00952445	0.0110357	0.0154917	0.0131947	0.0121665	0.0144505	0.0144894	0.008167	0.0173821	0.0181847	0.00573036	0.0189661	0.0158458	0.0141194	0.0164366	0.0172473	0.0291794	0.0212	0.011777	0.0317797	0.0195033	0.0153904	0.0199704	0.0170694	0.00982835	PS	40	2	0	GPL
320	PS 40:6	0.18979	0.147151	0.145288	0.176324	0.196665	0.199216	0.142612	0.162202	0.17556	0.0440627	0.0504274	0.026456	0.0400722	0.0259323	0.0291723	0.0519001	0.0581797	0.0722975	0.0209072	0.0281899	0.0284866	0	0.0109192	0.0226622	0.0596825	0.0541197	0.0410528	PS	40	6	0	GPL
321	PS 40:7	0.0141343	0.0141917	0.0137313	0.0207935	0.019546	0.0240667	0.0192619	0.0215633	0.0253201	0.00739726	0.00596728	0.00476471	0.00849293	0.0164316	0.0185939	0.0113436	0.0139693	0.0168521	0.00565932	0.0033054	0.00426097	0.00517391	0.00657145	0.00733092	0.00976607	0.0128469	0.00798783	PS	40	7	0	GPL
322	PS 42:1	0	0	0	0	0	0	0	0	0	0	0	0	0	0	0.000764216	0.000696049	0.00153972	0.00123701	0	0	0	0	0.00143167	0	0.00124051	0.000716302	0.000124076	PS	42	1	0	GPL
323	PS 42:2	0.000973116	0.000440041	0.000469991	0.00134161	0.00170646	0.00288334	0.00226344	0.00241882	0.00177177	0.00139253	0.00642649	0.00698958	0.000371046	0.00571473	0.00224996	0.00346154	0.00459455	0.00514179	0.0194902	0.00554997	0.00162816	0.0191259	0.00403205	0.00391709	0.0071875	0.00454606	0.00153032	PS	42	2	0	GPL
324	SM 32:0;2	0.00166391	0.00188973	0.00340079	0.00522203	0.00497299	0.00397118	0.00386844	0.00224881	0.00384365	0	0	0.000346793	0.00323512	0.00140983	0.000166684	0.00106843	0.000282593	0.000369502	0.000609606	0.000530054	0.000946374	0.00150877	0.000432822	0.00179609	0.000202281	0.00118329	0.000939476	SM	32	0	2	SL
325	SM 32:1;2	0.077697	0.0750974	0.0729179	0.0787481	0.0921689	0.0975182	0.0699439	0.076965	0.0809204	0.0967876	0.0831763	0.0813966	0.0901314	0.0971427	0.0890018	0.0828785	0.0849651	0.0887164	0.0787342	0.0858447	0.0828213	0.0840533	0.0875919	0.0928487	0.0828446	0.080321	0.0851583	SM	32	1	2	SL
326	SM 32:2;2	0	0	0	0	0	0	0	0	0	0.000336381	0	0.000422638	0	0.000219614	0.0142205	0.000373386	0.000411276	0	0.000203863	0.000412434	0.000396401	0.00027263	0.000351308	0.00118111	0.000189174	0	0.000126841	SM	32	2	2	SL
327	SM 34:0;2	0.135921	0.137123	0.148847	0.202614	0.252647	0.268169	0.181893	0.191388	0.210802	0.0985347	0.0856676	0.0936535	0.171448	0.189722	0.190388	0.118409	0.12553	0.140192	0.104885	0.102825	0.112189	0.18455	0.174633	0.190498	0.148359	0.148778	0.162051	SM	34	0	2	SL
328	SM 34:1;2	1.58312	1.55065	1.56701	1.71432	2.02284	2.07714	1.57561	1.65614	1.75346	2.27374	1.97935	1.9085	2.15074	2.25354	2.17309	1.94047	2.01216	2.04607	1.8483	1.88475	1.99253	2.01384	2.04474	2.12256	1.93394	1.9436	1.99789	SM	34	1	2	SL
329	SM 34:2;2	0.0919576	0.0946659	0.0921387	0.08866	0.117528	0.115435	0.0948668	0.090353	0.0922984	0.142985	0.121684	0.115833	0.121655	0.133327	0.178834	0.114869	0.12358	0.123668	0.129712	0.12748	0.132587	0.128631	0.129103	0.139365	0.122386	0.123778	0.134448	SM	34	2	2	SL
330	SM 36:1;2	0.0931113	0.0910592	0.0907428	0.111897	0.137288	0.137474	0.0926945	0.100104	0.102252	0.0891707	0.0805463	0.0733848	0.0970415	0.101688	0.0901504	0.0768306	0.0830363	0.083314	0.0831338	0.0864545	0.0903004	0.106832	0.106926	0.108506	0.0856647	0.087408	0.0940169	SM	36	1	2	SL
331	SM 36:2;2	0	0	0	0	0	0	0.00386285	0	0	0.0249544	0.0242475	0.0241137	0.0266597	0.0301992	0.0685798	0.020991	0.0237193	0.0239033	0.0279895	0.0225198	0.0290607	0.029612	0.0403063	0.0343305	0.024074	0.025959	0.0253862	SM	36	2	2	SL
332	SM 38:1;2	0.0337474	0.0370982	0.0372301	0.0516603	0.0589312	0.0623789	0.0394256	0.0419707	0.0418294	0.0428159	0.0216371	0.0281206	0.049721	0.0501248	0.0453309	0.0383982	0.0374103	0.0349486	0.0260345	0.0369829	0.0381367	0.0515134	0.0522798	0.0536306	0.0363992	0.038471	0.0423892	SM	38	1	2	SL
333	SM 38:2;2	0	0	0	0	0.000619884	0	0	0	0	0.000518183	0.000530701	0.000316708	0.00291725	0.00111571	0.0070234	0.00148307	0.000318948	0.00013914	0.00137757	0.00164019	0.00651555	0.00260602	0.00343619	0.00508074	0.000587618	0.000312346	0.00217785	SM	38	2	2	SL
334	SM 40:0;2	0	6.13e-05	0.00011827	0.000499438	0.00180178	0.00217627	0.000251685	0.000290796	0.000613633	0	0	0	0.000493274	0.000176005	0	0.000156338	0.000362803	0	0	0	0	0	0.000454207	0.000794457	0.000536549	0	0.000365211	SM	40	0	2	SL
335	SM 40:1;2	0.0898436	0.0935676	0.092325	0.148214	0.175637	0.183707	0.116688	0.119886	0.116951	0.11731	0.102536	0.104325	0.157951	0.169271	0.15381	0.119155	0.123831	0.12703	0.0944734	0.0933372	0.105961	0.162285	0.164164	0.167816	0.126311	0.128171	0.13353	SM	40	1	2	SL
336	SM 40:2;2	0.0653261	0.0604379	0.0637998	0.0853037	0.101436	0.102513	0.0630475	0.0694998	0.0661008	0.0597851	0.053339	0.0532452	0.074718	0.0760736	0.0729575	0.0536361	0.0558127	0.0553781	0.0568957	0.061032	0.0628778	0.0764259	0.0786779	0.084469	0.0624524	0.0640691	0.0666416	SM	40	2	2	SL
337	SM 42:1;2	0.141855	0.136108	0.144135	0.230927	0.265816	0.278456	0.192147	0.200643	0.201017	0.182754	0.162672	0.156072	0.242609	0.256957	0.228914	0.209739	0.216586	0.224919	0.149428	0.139032	0.153439	0.237941	0.242599	0.246777	0.212671	0.226232	0.222218	SM	42	1	2	SL
338	SM 42:2;2	0.630713	0.586423	0.623033	0.814962	0.978158	0.999875	0.705054	0.741743	0.72915	0.757853	0.68085	0.647297	0.874592	0.905052	0.840687	0.742177	0.763387	0.789331	0.633669	0.652165	0.693037	0.864151	0.857651	0.919611	0.750386	0.785173	0.788128	SM	42	2	2	SL
339	SM 42:3;2	0	0	0	0	0	0	0	0	0	0.114634	0.108379	0.102698	0.123979	0.125824	0.116352	0.102624	0.105781	0.108305	0.123292	0.112253	0.131294	0.137295	0.141377	0.143322	0.117536	0.126026	0.121493	SM	42	3	2	SL
340	SM 44:1;2	0.0187806	0.0204918	0.0248148	0.0371879	0.0412181	0.0499291	0.0324155	0.0404777	0.0323326	0.0398202	0.0313305	0.0336786	0.0454795	0.0466581	0.0414764	0.0471745	0.0446332	0.0452806	0.0123655	0.0191894	0.0218239	0.0291594	0.0403275	0.0400133	0.0386212	0.0397061	0.0445222	SM	44	1	2	SL
341	SM 44:2;2	0.0934711	0.089521	0.0913733	0.139872	0.172396	0.174678	0.115564	0.126052	0.12249	0.166981	0.150516	0.142356	0.199257	0.203274	0.180671	0.170929	0.17423	0.183168	0.111924	0.110149	0.123208	0.173967	0.176759	0.187109	0.156312	0.160087	0.1622	SM	44	2	2	SL

## Sheet: Explanation of header
DIF20210112_ctrl.ctrl_no.01. DIF20210112 marks the date the experiment was performed. ctrl.ctrl marks the treatment which is DMSO (vehicle). no.01 marks run ID on the mass spectrometry
UA.ctrl is UA treatment
ctrl.eba is ebastine treatment
